# Supplementary material for: A Pilot Epigenome-Wide Study of Posttraumatic Growth: Identifying Novel Candidates for Future Research
Source: Epigenomes. 2025 Oct 6;9(4):39. doi: 10.3390/epigenomes9040039 (PMC12551033; doi:10.3390/epigenomes9040039)
Supplement: Supplementary file 1 [file epigenomes-09-00039-s001.zip]

Archive with 1 entries (1 files):
- epigenomes-3776757-supplementary.xlsx
