# Supplementary material for: A Pilot Epigenome-Wide Study of Posttraumatic Growth: Identifying Novel Candidates for Future Research
Source: Epigenomes. 2025 Oct 6;9(4):39. doi: 10.3390/epigenomes9040039 (PMC12551033; doi:10.3390/epigenomes9040039)
Supplement: Supplementary file 1 [file epigenomes-09-00039-s001.zip › epigenomes-3776757-supplementary.xlsx]

## Sheet: EWAS
cpg	Pvalue PTG	Chromosome	Basepair	Gene Symbol
cg09559117	9.28e-08	5	140173855	PCDHA2;PCDHA1
cg05351447	9.39e-08	10	119120604	PDZD8
cg06375882	3.39e-07	8	32113523	NRG1
cg09972197	7.7e-07	13	26301550	ATP8A2
cg23657482	1.17e-06	18	45102036
cg17612535	1.85e-06	5	932900
cg23264899	1.98e-06	6	35765259	CLPS
cg17629870	3.06e-06	5	57756980	PLK2
cg02166382	3.96e-06	4	88496363
cg23879460	4.52e-06	3	10806569	LOC285370
cg17624315	4.79e-06	2	202289200	TRAK2
cg05697656	4.83e-06	8	1897697	ARHGEF10
cg24647726	4.95e-06	X	11128608	HCCS
cg23632840	5.29e-06	20	10414722	C20orf94;MKKS
cg24809347	5.52e-06	2	174723194
cg04126584	5.69e-06	6	29920309
cg23308234	5.89e-06	22	29965207	NIPSNAP1
cg21955099	5.99e-06	12	96005661
cg03673138	6.04e-06	11	72385963	PDE2A
cg14426126	6.49e-06	10	2394012
cg17733714	6.55e-06	X	68114285
cg10626169	6.73e-06	7	48319696	ABCA13
cg18825430	7.06e-06	2	86422958	IMMT
cg07572251	8.66e-06	8	26688088	ADRA1A
cg00739259	9.89e-06	8	29858411
cg13332953	1.02e-05	11	12003759	DKK3
cg07479253	1.03e-05	3	111904892	SLC9A10
cg06789550	1.04e-05	10	95462915	C10orf4
cg16745960	1.1e-05	2	27549918	GTF3C2
cg02754380	1.19e-05	3	186369639	FETUB
cg01858394	1.19e-05	20	1277043	SNPH
cg14673315	1.21e-05	6	148336294
cg00018767	1.23e-05	3	183693809	ABCC5
cg10714329	1.31e-05	7	100027122	MEPCE;ZCWPW1
cg14192396	1.39e-05	10	97416393	ALDH18A1
cg26384474	1.41e-05	16	86702325
cg12831349	1.5e-05	12	52935087
cg01399353	1.51e-05	10	117114665	ATRNL1
cg12533940	1.54e-05	8	88056685	CNBD1
cg13810079	1.57e-05	5	179484006	RNF130
cg00730549	1.59e-05	7	5430660	TNRC18
cg09887207	1.67e-05	20	58249281	PHACTR3
cg19492498	1.68e-05	10	54531460	MBL2
cg24478695	1.92e-05	6	32363167	BTNL2
cg03929569	1.98e-05	13	30689009
cg06740227	2.01e-05	12	86229804	RASSF9
cg14263702	2.08e-05	18	28651637	DSC2;DSC2
cg01804434	2.09e-05	2	240456931
cg08343397	2.14e-05	15	75340982	PPCDC
cg24078577	2.23e-05	11	62160859	ASRGL1
cg09039879	2.3e-05	9	127230734
cg13793478	2.31e-05	9	109039
cg17748470	2.46e-05	11	4969161	OR51A4
cg23107033	2.47e-05	21	44166176	PDE9A
cg27218767	2.56e-05	3	142442934	TRPC1
cg13085232	2.58e-05	1	10802080	CASZ1;CASZ1
cg26563242	2.72e-05	1	46797699
cg27170935	2.83e-05	1	5221521
cg03858387	2.87e-05	15	25199164	SNRPN;SNURF
cg05435504	2.98e-05	12	49251596	RND1
cg11908057	2.99e-05	7	27171154	HOXA4
cg01316659	3.06e-05	6	30418115
cg27045794	3.13e-05	1	187412747
cg08727313	3.19e-05	9	128734485
cg06879681	3.21e-05	8	1900524	ARHGEF10
cg10228283	3.23e-05	1	153234387	LOR
cg03492327	3.28e-05	14	57273276	OTX2
cg00733115	3.39e-05	6	37105406
cg04501323	3.58e-05	1	235267609
cg17619701	3.62e-05	10	112610100
cg21765224	3.64e-05	20	34359771	PHF20
cg21528040	3.64e-05	1	24195227	FUCA1
cg15895505	3.74e-05	14	105903354	MTA1
cg14669919	3.79e-05	11	65340482	FAM89B
cg04664999	3.85e-05	19	14185985
cg00499599	3.85e-05	21	47706392	C21orf57;MCM3AP;C21orf57;C21orf57
cg17362661	3.87e-05	2	100210490	AFF3
cg12010144	3.88e-05	17	76733624	CYTH1
cg07568040	3.9e-05	2	158454401	ACVR1C
cg18887769	3.95e-05	14	22945181
cg14251798	4e-05	19	19545333	MIR640;GATAD2A
cg06836148	4.07e-05	2	2957515	LINC01250
cg08920628	4.11e-05	10	48354911	ZNF488
cg20827116	4.17e-05	11	65627404	MUS81
cg11980004	4.2e-05	7	1571105	MAFK
cg24383710	4.23e-05	4	53916546	SCFD2
cg02645135	4.33e-05	16	69516238
cg13056505	4.34e-05	1	156378014	C1orf61
cg22202891	4.35e-05	2	216001968	ABCA12
cg09468051	4.38e-05	4	41879262
cg23053746	4.38e-05	12	98811404
cg13290331	4.4e-05	13	49068807	RCBTB2
cg01660473	4.48e-05	13	28395757
cg01243529	4.49e-05	3	194223220
cg01183384	4.65e-05	9	716332	KANK1
cg02281539	4.78e-05	6	73273769
cg20259534	4.88e-05	15	40453036	BUB1B
cg18456621	4.93e-05	17	80297270
cg19359858	4.97e-05	12	103667687	C12orf42
cg26710963	5.02e-05	21	40757899	WRB
cg09890887	5.17e-05	5	86563580	RASA1;RASA1
cg15438299	5.22e-05	7	150440497	GIMAP5;GIMAP1-GIMAP5;GIMAP1-GIMAP5
cg13627234	5.24e-05	6	135094957
cg14574579	5.27e-05	21	43541201	UMODL1;UMODL1;UMODL1;UMODL1;UMODL1;UMODL1;UMODL1;UMODL1
cg15518113	5.31e-05	1	167400121	CD247;CD247
cg19425603	5.34e-05	4	30838902	PCDH7
cg12090942	5.35e-05	14	77279508	ANGEL1
cg11316100	5.39e-05	20	35233380	C20orf24;C20orf24;C20orf24
cg05761256	5.41e-05	2	242882838	LINC01237
cg25429578	5.44e-05	5	176938407	DOK3;DOK3;DOK3
cg26106018	5.46e-05	13	86086700	LINC00351
cg09214535	5.53e-05	13	30092023	SLC7A1
cg03491821	5.56e-05	16	65994309
cg17230724	5.62e-05	9	108020424	SLC44A1;SLC44A1
cg03632172	5.64e-05	16	30366690	CD2BP2;CD2BP2
cg21112512	5.7e-05	15	40860293	RPUSD2;RPUSD2
cg17458107	5.72e-05	11	72064120	CLPB;CLPB;CLPB;CLPB
cg17601959	5.86e-05	22	41900618	ACO2
cg25857886	5.9e-05	11	126098838	FAM118B
cg04107533	5.92e-05	1	201084506	ASCL5
cg12086462	5.96e-05	6	2352968
cg24744425	5.96e-05	1	202858153	RABIF
cg03039843	5.96e-05	19	49055390	SULT2B1
cg24781419	6.1e-05	19	17371555	USHBP1;USHBP1
cg18248112	6.1e-05	21	39629123	KCNJ15;KCNJ15
cg09077317	6.16e-05	3	37948694	CTDSPL;CTDSPL
cg11625986	6.2e-05	8	19372890	CSGALNACT1;CSGALNACT1;CSGALNACT1
cg08630971	6.3e-05	19	50853407
cg03887534	6.38e-05	22	18121194	BCL2L13
cg17428832	6.45e-05	5	115420163	COMMD10;COMMD10
cg26919154	6.51e-05	7	17339044	AHR
cg09124081	6.6e-05	1	224370616	DEGS1;DEGS1
cg17010835	6.61e-05	14	104865112
cg20821028	6.61e-05	9	138532149	GLT6D1
cg14452392	6.64e-05	5	86708659	CCNH;CCNH
cg10395519	6.64e-05	6	151412304	MTHFD1L
cg24190088	6.77e-05	1	207144648	FCAMR;FCAMR;FCAMR
cg27484386	6.82e-05	8	22462123	KIAA1967;KIAA1967
cg00691373	6.85e-05	9	126414345	DENND1A;DENND1A
cg21788897	7e-05	8	145639074	SLC39A4;SLC39A4;SLC39A4
cg19478709	7.07e-05	8	127128779
cg02049243	7.15e-05	16	85424402
cg00149117	7.16e-05	X	71769393	HDAC8;HDAC8;HDAC8;HDAC8;HDAC8
cg22319784	7.39e-05	5	180486879	BTNL9
cg00211944	7.39e-05	21	32437281
cg17601941	7.44e-05	19	5889756
cg05969983	7.45e-05	14	65146958
cg17898661	7.51e-05	6	163775419
cg24064280	7.51e-05	8	1922965	KBTBD11-OT1;KBTBD11
cg08501915	7.64e-05	4	129208894	PGRMC2
cg14542378	7.76e-05	4	184931548	STOX2
cg15692032	7.81e-05	1	24195098	FUCA1
cg16095148	7.87e-05	2	73197100	SFXN5
cg06523901	7.87e-05	10	94451558	HHEX
cg11592216	7.95e-05	2	233924578	INPP5D;INPP5D
cg20415645	8.01e-05	2	27557769	GTF3C2;GTF3C2;GTF3C2-AS1
cg10178498	8.05e-05	3	124103021	KALRN;KALRN
cg15054260	8.12e-05	8	90769710	RIPK2
cg27235228	8.12e-05	10	60408266	BICC1
cg03818545	8.27e-05	X	153770465	IKBKG;IKBKG;G6PD;G6PD
cg15946312	8.33e-05	5	180646880
cg05226125	8.39e-05	1	87594107	LOC339524;LOC339524
cg00595982	8.42e-05	16	19869443	IQCK;IQCK;IQCK;IQCK;IQCK
cg00729984	8.58e-05	4	54458819	LNX1-AS2;LNX1
cg26962609	8.62e-05	15	20373540
cg14307477	8.64e-05	19	51330469	KLK15;KLK15;KLK15
cg09041389	8.65e-05	12	58874770
cg03204469	8.71e-05	21	27750452
cg00854314	8.78e-05	15	89180799	ISG20
cg16085553	8.95e-05	18	74958286
ch.15.920727F	9e-05	15	63902777	HERC1
cg02669216	9.11e-05	16	55601072	CAPNS2;LPCAT2
cg10472759	9.27e-05	6	122793075	PKIB;PKIB;SERINC1
cg12171414	9.27e-05	15	84519601	ADAMTSL3;ADAMTSL3
cg07429416	9.33e-05	9	79472090	PRUNE2;PRUNE2;PRUNE2;PRUNE2
cg10762558	9.37e-05	2	84071908
cg11956150	9.46e-05	12	83826192
cg16887774	9.48e-05	3	188666540	TPRG1-AS1
cg11048520	9.61e-05	1	101331805
cg07381572	9.62e-05	3	170630736
cg05627733	9.7e-05	21	40760258	WRB;WRB
cg06509901	9.75e-05	1	9318381	H6PD;H6PD
cg15221848	9.8e-05	7	128305350
cg20524271	9.93e-05	11	20153750
cg17049013	9.97e-05	20	32248732	NECAB3;NECAB3;C20orf144
cg24693741	9.99e-05	18	46886163	DYM
cg27208130	0.000101834	17	16591684
cg14027152	0.000101844	2	190306318	WDR75
cg02580203	0.000102153	18	45084447
cg27346756	0.000103404	5	90431802	ADGRV1;ADGRV1
cg18079631	0.000105398	14	21737765	HNRNPC;HNRNPC;HNRNPC;HNRNPC
cg08089410	0.000105585	7	120400315
cg25615623	0.00010561	16	23681287	DCTN5;DCTN5;DCTN5
cg19723715	0.000107108	7	1125817	GPER;C7orf50;C7orf50;GPER;C7orf50
cg11210883	0.000107623	16	69353844	VPS4A
cg05313794	0.000107623	2	1845466	MYT1L
cg10607555	0.000110112	12	14338808
cg03467014	0.000110908	1	1158648	SDF4;SDF4
cg02596683	0.000111411	5	53385120	ARL15
cg12721835	0.000112418	2	177002820	HOXD-AS2
cg05422384	0.000112513	11	117091970	PCSK7
cg16065574	0.000113235	12	50505836	C12orf62
cg09408937	0.00011327	15	22913462	CYFIP1
cg25501925	0.000113806	8	67647685	C8orf44-SGK3;SGK3
cg12697764	0.000114309	10	43306339	BMS1
cg00253854	0.000115221	8	35391321	UNC5D
cg26649377	0.000115247	11	104963481	CARD17
cg12253865	0.000115484	5	43602519	NNT;NNT;NNT-AS1
cg20269954	0.000115803	18	27037507
cg03678938	0.00011585	5	50218876
ch.1.4385290F	0.000115865	1	224974190
cg24618238	0.000115911	16	21676715
cg12894990	0.000116468	8	77911679	PXMP3;PXMP3
cg27531470	0.000116586	11	133907344	LOC100128239
cg01732120	0.000116729	6	24441621	GPLD1
cg01807862	0.000116822	5	54521833
cg22417810	0.000116852	3	104996588
cg23470864	0.000118577	1	47184913	EFCAB14
cg24601344	0.000118997	20	39367708
cg11161262	0.00011957	8	79470969	PKIA-AS1;PKIA;PKIA
cg24532743	0.000120464	1	13448242	PRAMEF13;PRAMEF14
cg19049754	0.000120598	10	81966990
cg05157125	0.000120732	11	17541678	USH1C;USH1C;USH1C;USH1C
cg14535746	0.000122442	12	96652787	ELK3
cg15664767	0.000124479	10	21359483	NEBL;NEBL
cg15206586	0.0001255	9	5550375	PDCD1LG2
cg27177514	0.000126241	5	95353840	LOC101929710
cg00563061	0.000126578	17	79381734	BAHCC1
cg11120172	0.000126717	13	75884684	TBC1D4;TBC1D4;TBC1D4
cg22354777	0.000126798	2	111753506	ACOXL
cg18601541	0.000127415	13	44882282
cg16307068	0.000129077	1	22652988
cg22563691	0.000129108	22	44319359	PNPLA3
cg05467472	0.000129311	5	40722579	TTC33
cg05105887	0.000129849	12	15625410	PTPRO;PTPRO
cg14451882	0.000130758	10	94456548
cg00317837	0.000131305	8	121048603	DEPDC6
cg22043875	0.000131644	8	61653379	CHD7
cg22699620	0.000132608	21	46348691	ITGB2;ITGB2
cg08940637	0.00013262	17	6658500	XAF1;XAF1;XAF1;XAF1;XAF1
cg20972796	0.000132711	8	145683470	CYHR1
cg11688469	0.000132725	1	201391061	TNNI1
cg07895913	0.000132781	9	92318315	UNQ6494
cg16394722	0.000133614	6	168123805
cg03513180	0.000133782	8	2671164
cg26123415	0.000134889	8	143202655
cg02162453	0.000135208	6	44099650	TMEM63B
cg13018124	0.000135533	2	22599635
cg17418012	0.00013641	2	240890016
cg08361380	0.000136971	19	4720405	DPP9
cg23453420	0.000137124	18	19180773	ESCO1
cg06105768	0.0001377	6	167732467
cg16019856	0.000137806	19	21203723	ZNF430
cg00890580	0.000138752	19	10090070	COL5A3
cg06246312	0.000139378	4	86965186	MAPK10;MAPK10;MAPK10;MAPK10
cg27005118	0.000139737	17	13972210	COX10
cg14963214	0.000139884	20	34968904	DLGAP4
cg26166839	0.000141568	17	30125251
cg13162615	0.000141625	17	58469452	USP32;USP32
cg19240052	0.000141673	22	42475693	C22orf32
cg10991923	0.000142362	19	11378958
cg06047020	0.000142595	13	93877835	GPC6
cg09508496	0.000145705	19	39056084	RYR1;RYR1
cg01430172	0.000145939	11	46958188	C11orf49;C11orf49;C11orf49;C11orf49
cg01000094	0.000146299	11	18283327
cg06394460	0.000146801	13	28130393	LNX2
cg07146298	0.000147366	8	80533246	STMN2;STMN2
cg06001163	0.000147666	4	181854538
cg16242777	0.00014773	14	97361985
cg22675745	0.000148232	2	218577902	DIRC3
cg20790163	0.000148337	6	21045531	CDKAL1
cg26281921	0.000149388	7	6840737	C7orf28B
cg14607469	0.000149435	1	180593310
cg18630142	0.000149567	1	37325677	GRIK3
cg09884153	0.000150202	1	43205963	CLDN19;CLDN19;CLDN19
cg27281882	0.000150959	20	9820740	PAK7;PAK7
cg17961077	0.000152535	8	297436
cg24246947	0.000153006	16	48277630	LONP2;LONP2;MIR548AE2
cg27520776	0.000154343	1	217311982	ESRRG
cg08581021	0.000154675	6	170590562
cg24778241	0.000154756	14	50065351	PPIL5;PPIL5
cg03523193	0.000154877	1	113162646	CAPZA1;ST7L;ST7L;ST7L;ST7L
cg18098806	0.000155125	10	118434451	HSPA12A
cg08401231	0.000156214	19	11708215	ZNF627
cg21727148	0.000157064	1	179144345	ABL2;ABL2;ABL2;ABL2;ABL2
cg27086879	0.000157186	4	172801611	GALNTL6
cg07430555	0.000157564	17	18321831
cg22693162	0.000158998	17	37640623	CDK12;CDK12
cg20984060	0.000160327	18	54761673
cg18730882	0.000160674	3	23780615
cg09508870	0.000161264	9	123849568	CNTRL
cg06932612	0.000161792	14	77965123	ISM2;ISM2
cg20542197	0.000162361	16	87959031	CA5A
cg16206013	0.000162534	X	23922912	APOO;APOO
cg21653474	0.000163156	6	98261988
cg12956598	0.000163884	19	10662582	ATG4D;MIR1238
cg10389701	0.000164162	16	85018653	ZDHHC7;ZDHHC7
cg18173351	0.000166249	17	79056117	BAIAP2;BAIAP2;BAIAP2;BAIAP2
cg17316300	0.00016644	2	237381593	IQCA1
cg02795795	0.000166695	11	123030009	CLMP
cg08537367	0.000166766	16	87469199	ZCCHC14
cg23797615	0.000166931	11	67132472	CLCF1;LOC100130987;CLCF1
cg16694639	0.000167209	10	89264116	MINPP1
cg13066693	0.000168139	14	76878042	ESRRB
cg10037414	0.000168228	5	160973742	GABRB2;GABRB2
cg04457481	0.000168274	20	57426835	GNAS;GNAS;GNAS;GNASAS
cg14704194	0.000169666	7	122319091	CADPS2;CADPS2;CADPS2
cg22675326	0.000171816	1	218853285
cg12578563	0.000171949	11	1159210
cg13107696	0.000172523	1	231685833	TSNAX-DISC1;TSNAX-DISC1;TSNAX-DISC1;TSNAX;TSNAX-DISC1;TSNAX-DISC1;TSNAX-DISC1;TSNAX-DISC1;TSNAX-DISC1
cg07478795	0.000175878	3	23782847
cg20702559	0.000177397	8	58907821	FAM110B
cg07438494	0.000177625	5	2239783
cg08264519	0.000178115	14	105748368	BRF1
cg12853277	0.000178676	1	236910985	ACTN2;ACTN2;ACTN2;ACTN2;ACTN2;ACTN2
cg15698192	0.0001789	20	18452254	POLR3F
cg19811337	0.000179746	11	65374663	MAP3K11
cg08925169	0.000180994	11	5664261	TRIM34;TRIM78P;TRIM34;TRIM34;TRIM6-TRIM34
cg16194943	0.000181283	10	76642957	KAT6B;KAT6B;KAT6B
cg19544351	0.000181694	15	54025496	WDR72;WDR72
cg22581536	0.000185482	5	92944795	MIR548AO
cg21244880	0.000186804	9	136039281	GBGT1;GBGT1
cg14768270	0.000187014	19	52642661	ZNF616
cg05929192	0.000187192	2	97192266
cg03959925	0.000187768	20	56377456
cg23360000	0.00018809	19	39421712	SARS2;MRPS12;MRPS12;MRPS12;SARS2;MRPS12;MRPS12
cg17610947	0.00018814	9	38141585
cg02123174	0.000188767	19	1823032	LOC100288123;REXO1
cg16920001	0.000188909	15	42448760	PLA2G4F;PLA2G4F;PLA2G4F
cg17226809	0.00018952	16	456119	DECR2
cg00119057	0.000189635	18	32073462	DTNA;DTNA;DTNA;DTNA;DTNA;DTNA
cg18223474	0.000190242	16	81772649
cg15057818	0.000190557	7	158087993	PTPRN2;PTPRN2;PTPRN2
cg16734258	0.000190635	19	18814033	CRTC1;CRTC1
cg24660320	0.000191895	6	5004412	RPP40
cg10431393	0.0001937	16	8824239	ABAT;ABAT;ABAT
cg22183373	0.000194751	4	24806777
cg18806438	0.000196747	14	73925183	NUMB;NUMB;NUMB;NUMB
cg21751128	0.000196752	10	124670259	FAM24A;FAM24A
cg17303367	0.000196972	21	37822920
cg01054140	0.000196984	2	240736286
cg01678634	0.000197136	15	78731169	IREB2
cg27210863	0.000197569	10	82299606	SH2D4B;SH2D4B
cg06207852	0.000197569	22	41033162	MKL1
cg22510794	0.000199055	7	86974744	CROT;CROT;CROT;TP53TG1
cg05026650	0.000199665	17	47288132	GNGT2;GNGT2;GNGT2;ABI3;ABI3;GNGT2
cg24789231	0.000200783	2	154720727
cg00146821	0.000201284	5	32313458	MTMR12;MTMR12;MTMR12
cg04907070	0.000201329	8	63057336
cg19542481	0.000201713	8	8559094	CLDN23
cg17073876	0.000202851	14	35515145	FAM177A1;FAM177A1;FAM177A1
cg18411150	0.000202875	19	51172144	SHANK1
cg01295392	0.000203117	12	108169569	ASCL4;ASCL4
cg07684309	0.000203302	17	62181761	ERN1
cg09000178	0.000204438	16	67063319	CBFB;CBFB
cg27041566	0.000204648	3	150005802	LINC01214
cg01470914	0.000204677	6	90271380	ANKRD6;ANKRD6;ANKRD6;ANKRD6
cg11395388	0.000204791	1	4992572
cg09177238	0.000205023	1	179556363
cg00014176	0.000205765	15	74315106	PML;PML;PML;PML;PML;PML;PML;PML;PML
cg08130658	0.000206243	2	226867170
cg13856825	0.000206872	9	80765076
cg27379769	0.000208679	1	91748432	HFM1
cg15656112	0.000209198	14	55064927	SAMD4A;SAMD4A
cg09554774	0.000209233	12	49215832	CACNB3;CACNB3;CACNB3;CACNB3
cg04155793	0.000209439	16	89752847	CDK10;CDK10;CDK10;CDK10;CDK10;CDK10
cg14707570	0.000209613	1	107690639	NTNG1;NTNG1;NTNG1
cg13539205	0.000209673	19	59025345	ZBTB45
cg11914824	0.000212189	1	203320297	FMOD;FMOD;FMOD
cg25028523	0.000213326	11	43333988	API5;API5;API5;API5
cg00147227	0.00021349	2	71789949	DYSF;DYSF;DYSF;DYSF;DYSF;DYSF;DYSF;DYSF;DYSF;DYSF;DYSF;DYSF;DYSF;DYSF
cg01283685	0.000213606	16	2986893	FLYWCH1;FLYWCH1
cg19430677	0.000214807	10	135192755	PAOX;PAOX;PAOX;PAOX;PAOX;PAOX
cg00366674	0.000215593	X	49686431	CLCN5;CLCN5
cg13821914	0.000215624	11	2031890
cg16173743	0.000215865	20	42033709
cg15657686	0.000216926	4	37978666	TBC1D1
cg01349088	0.000217113	20	30012193	DEFB122
cg16786154	0.000217645	12	123205797
cg11344791	0.000217797	12	58088353	OS9;OS9;OS9;OS9
cg19397489	0.000217835	17	4693260	GLTPD2
cg08049838	0.000218133	12	58240589	CTDSP2;CTDSP2
cg04437594	0.000218216	15	94132868
cg14072025	0.000218726	2	43280092
cg00465273	0.000218769	3	191749893
cg11158440	0.000220662	19	13261480	IER2;STX10
cg09234870	0.000221684	19	35846383
cg03591760	0.000222085	18	63144600
cg05410790	0.000222129	1	161067663	KLHDC9;KLHDC9;KLHDC9
cg02394186	0.000222473	1	6088550	KCNAB2;KCNAB2
cg22060497	0.000222611	X	41330130	NYX
cg12208256	0.000223288	8	4852627	CSMD1
cg09013542	0.000225159	5	149651500	CAMK2A;CAMK2A
cg21090049	0.000225162	18	18679576	ROCK1
cg12935656	0.000225374	8	21607445	GFRA2;GFRA2;GFRA2
cg14705695	0.000226096	11	88911467	TYR
cg04130273	0.000226114	17	74142014	RNF157-AS1;RNF157
cg11450671	0.000226256	19	595812	HCN2
cg14722037	0.000226285	16	35021309
cg17583946	0.00022633	2	63275034	LOC100132215
cg10765655	0.000226398	8	58188909
cg03103075	0.000226626	11	95896286	MAML2
cg02277438	0.000227952	19	14226372	PRKACA;PRKACA
cg19932974	0.000228157	4	108911074	HADH;HADH
cg13939691	0.000228524	8	32211470	NRG1
cg10409297	0.000229093	12	57621737
cg15601281	0.000229112	19	51530230	KLK11;KLK11;KLK11;KLK11
cg00113033	0.000229624	21	44603383
cg20989305	0.000230261	19	30586538
cg02060525	0.000230477	7	99698596	MCM7;AP4M1;MCM7;MCM7
cg00021101	0.000231138	3	98531993	DCBLD2
cg07571582	0.000232381	17	3539933	CTNS;CTNS;CTNS;CTNS;SHPK
cg14526671	0.000232488	4	28231021
cg15348288	0.00023287	1	203122211	ADORA1;ADORA1
cg17609731	0.000232925	7	77325533	RSBN1L
cg20620338	0.000233251	15	102077239
cg16656078	0.000233648	5	95278638	ELL2
cg18389630	0.000234318	1	15892271	DNAJC16;DNAJC16;DNAJC16
cg04710700	0.000234344	15	84559114	ADAMTSL3;ADAMTSL3
cg16207528	0.000234952	7	48964051	CDC14C
cg12870936	0.000235268	5	138374953	SIL1;SIL1
cg10555010	0.000235451	8	142227295	SLC45A4
cg22029941	0.000235862	11	84101858	DLG2;DLG2;DLG2
cg22516138	0.00023813	6	148775985	SASH1
cg07943881	0.000238154	2	241635990	AQP12A
cg10794058	0.000238261	12	85673918	ALX1
cg06562865	0.000239592	18	74961451	GALR1
cg14873885	0.000241122	3	49726775	MST1;RNF123
cg09777540	0.000241189	16	71008732	HYDIN
cg24937735	0.000242048	1	94245226
cg26527655	0.000242941	19	16918608	NWD1
cg25040466	0.000243887	20	61636172
cg17944891	0.000243905	17	10560619	MYH3
cg27224143	0.000244444	8	88056657	CNBD1
cg05059799	0.000245879	5	140557366	PCDHB8
cg00128812	0.000246373	8	145019377	PLEC1;MIR661;PLEC1;PLEC1;PLEC1;PLEC1;PLEC1
cg11015549	0.000246445	19	1026207	CNN2;CNN2
cg12871059	0.000246802	5	1498999	LPCAT1
cg07393778	0.000247162	4	28220297
cg11002258	0.00024793	12	130976515	RIMBP2
cg24817064	0.000248284	7	84630487	SEMA3D
cg21469501	0.000248856	6	86271771	SNX14;SNX14;SNX14;SNX14
cg15192932	0.000248957	X	153037045	PLXNB3;PLXNB3
cg02282382	0.000249657	19	32836354	ZNF507;ZNF507
cg24686236	0.000249773	5	14323412	TRIO
cg13730347	0.00024998	X	19696296	SH3KBP1;SH3KBP1
cg00253346	0.000250059	22	42324281	TNFRSF13C
cg17788570	0.000250184	5	122180522	SNX24
cg23740016	0.000250194	4	117220469	MIR1973
cg00383598	0.000250274	19	55790889	HSPBP1;HSPBP1
cg00723875	0.000250456	4	1743451	TACC3
cg08097446	0.000250742	2	237150303	ASB18
cg20554038	0.000251271	2	113563245
cg18209431	0.000251474	1	22498933
cg20301648	0.000251614	10	43902586	HNRNPF;HNRNPF;HNRNPF;HNRNPF
cg01455483	0.000252828	2	121370735
cg12733432	0.000253528	1	231611807	SNRPD2P2
cg03800309	0.000253571	6	3077132	RIPK1
cg21682408	0.000255295	17	19963672	SPECC1
cg07835154	0.000256659	12	124941315	NCOR2;NCOR2
cg15329277	0.000256752	6	42980035	MEA1;PPP2R5D;PPP2R5D;PPP2R5D
cg01186212	0.000256775	10	62110162	ANK3
cg12737358	0.000257603	8	34529184
cg08104130	0.000257659	20	60733814	SS18L1;SS18L1;SS18L1;SS18L1;SS18L1;SS18L1;SS18L1
cg03107649	0.000258579	11	109695805
cg19442824	0.000258784	19	45581835	GEMIN7;GEMIN7;GEMIN7
cg07473304	0.000260461	17	76498165	DNAH17-AS1;DNAH17
cg19466818	0.000262503	17	56409534	MIR142
cg25841344	0.000262695	17	78354577	RNF213;LOC100294362
cg02955261	0.000263038	6	291634	DUSP22;DUSP22;DUSP22;DUSP22;DUSP22
cg23903357	0.000264012	12	101801601	ARL1
cg22898928	0.000264173	9	95871242	C9orf89
cg00003818	0.000265301	19	17336525	OCEL1
cg08762237	0.000265396	13	78667308	RNF219-AS1
cg12642939	0.000265451	6	113971825	LOC101927686
cg06895849	0.000265474	7	5160378
cg08319332	0.000266225	6	33386042	CUTA;CUTA;CUTA;CUTA;CUTA;CUTA;CUTA;CUTA;CUTA;CUTA
cg08754004	0.0002666	6	134775465
cg12588345	0.000266898	1	183908060	COLGALT2;COLGALT2;COLGALT2
cg01344193	0.000267066	10	3911141
cg26392719	0.000267356	13	21952146	ZDHHC20;MIPEPP3;ZDHHC20;ZDHHC20;ZDHHC20
cg02584520	0.000267721	8	74659043	STAU2;STAU2;STAU2;STAU2;STAU2;STAU2;STAU2;STAU2;STAU2;STAU2;STAU2;STAU2;STAU2
cg22499893	0.00026781	1	24307535	SFRS13A;SFRS13A
cg10535564	0.000267977	17	80192565	SLC16A3;SLC16A3;SLC16A3;SLC16A3;SLC16A3;SLC16A3
cg08661470	0.000268008	4	1556833
cg16083551	0.000269513	16	3243319
cg25294646	0.000269702	10	105678198	OBFC1
cg15213650	0.000270413	19	4984614	KDM4B
cg06290530	0.000271029	5	122759318	CEP120;CEP120
cg03944495	0.000271335	5	147300781
cg25098418	0.000271455	1	59964475	FGGY;FGGY;FGGY;FGGY
cg10667394	0.00027266	8	7564377
cg01899797	0.000272713	1	57888343	DAB1
cg05849566	0.000272789	5	177503187
cg00523540	0.000272992	12	107078901	RFX4;RFX4;RFX4
cg18110941	0.000273141	4	12224904	LOC101929019
cg07691538	0.000273807	19	31090738
cg21697944	0.000273954	19	49658797	HRC
cg24706315	0.000274482	18	8809758	MTCL1
cg05773312	0.000275188	16	810292	MSLN;MSLN
cg19961898	0.000275849	7	158735093	WDR60
cg13680579	0.000278219	10	71593202	COL13A1;COL13A1;COL13A1;COL13A1;COL13A1;COL13A1
cg03693430	0.000278435	18	7567638	PTPRM;PTPRM;PTPRM;PTPRM
cg10816903	0.000278584	2	157257010
cg04339882	0.000278603	1	17286363	CROCC
cg09376238	0.000278639	14	96830058	ATG2B
cg25782784	0.000279494	1	5944231	NPHP4;NPHP4;NPHP4;NPHP4
cg19849428	0.000280366	11	40314978	LRRC4C;LRRC4C
cg05419854	0.000280836	17	19398395
cg17598576	0.000281138	4	40628749	RBM47
cg14533361	0.000281239	15	59981794	BNIP2
cg16150105	0.000281873	19	41882368	TMEM91;TMEM91;TMEM91;TMEM91;TMEM91;TMEM91
cg20661083	0.000282151	17	75211786	SEC14L1;SEC14L1;SEC14L1;SEC14L1;SEC14L1
cg16430166	0.000282387	1	232941468	KIAA1383
cg10518155	0.000282522	1	1190541	UBE2J2;UBE2J2;UBE2J2;UBE2J2
cg16206341	0.000283568	10	125117394
cg26711517	0.000283591	10	131909267	LINC00959
cg15138543	0.000284207	4	987391	IDUA;SLC26A1;SLC26A1;SLC26A1
cg19562969	0.000284247	20	35233582	C20orf24;C20orf24;C20orf24
cg13924073	0.000285558	1	167403327	CD247;CD247;CD247;CD247
cg06238593	0.000288245	2	115822160	DPP10;DPP10;DPP10
cg12424646	0.000288854	8	37699507	GPR124
cg11139230	0.000289259	8	146245579
cg11516830	0.000289261	17	75242950
cg23260731	0.000289293	16	2563932	ATP6V0C;ATP6V0C;ATP6V0C
cg25636556	0.000289813	4	3505128
cg00067642	0.000290301	1	222773786
cg14561567	0.000290643	12	71833390	LGR5;LGR5;LGR5;LGR5
cg16614135	0.000290934	5	171304405	FBXW11;FBXW11;FBXW11
cg26668691	0.000291748	15	63245506
cg17462218	0.000292244	1	203457020	PRELP;PRELP
cg23567872	0.000292398	14	38759910
cg12638060	0.000293368	2	178030199
cg00194126	0.000294107	2	157186312	NR4A2
cg26731839	0.000295854	12	107742824	BTBD11
cg18818270	0.000296289	10	44788264	C10orf142
cg11188237	0.00029651	17	78902396	RPTOR;RPTOR
cg16698663	0.00029737	12	124711219	ZNF664-FAM101A
cg06171013	0.000297485	6	33291013	DAXX;DAXX;DAXX;DAXX
cg04562441	0.000297555	11	56380921	OR5M1
cg02451333	0.00029777	8	35401059	UNC5D
cg12806639	0.00029849	11	67917666
cg08640787	0.000299544	9	91626816	SHC3
cg13775306	0.000300077	6	33577711
cg05916539	0.000300411	20	34763531	EPB41L1;EPB41L1;EPB41L1;EPB41L1;EPB41L1
cg01073521	0.000301012	21	37451803	LOC100133286
cg03728333	0.000301104	X	154034399	MPP1;MPP1;MPP1;MPP1
cg08426980	0.000301242	14	75345299
cg14212190	0.000301374	19	14492077	CD97;CD97;CD97
cg21146772	0.000302696	11	89371484
cg19495599	0.000303338	2	238092048
cg26201434	0.000303364	5	153640307	GALNT10
cg08733789	0.000304607	3	37724048	ITGA9
cg13394473	0.000304835	9	37007515	PAX5
cg04834113	0.000305509	14	102344254	PPP2R5C;PPP2R5C;PPP2R5C;PPP2R5C;PPP2R5C
cg14663510	0.000306075	10	124895461	HMX3
cg27371737	0.000306406	21	35284685	ATP5O;ATP5O
cg01882539	0.000306802	17	32481208	ACCN1
cg11491186	0.000306817	19	42388160	ARHGEF1;ARHGEF1;ARHGEF1
cg10531568	0.000308212	2	1426068	TPO;TPO;TPO;TPO
cg04052528	0.000308347	12	108938888	SART3
cg02952701	0.000309406	10	70319783	TET1
cg23316253	0.000310037	10	8076277
cg06042575	0.000310612	6	86702960
cg06579701	0.000312888	10	78075279	C10orf11;C10orf11;C10orf11
cg11860018	0.000314831	10	68587284	CTNNA3;CTNNA3
cg10790887	0.00031543	10	134547535	INPP5A
cg18107789	0.00031729	19	10051434
cg17018266	0.00031755	18	19839578
cg11165765	0.000317967	6	31685494	LY6G6D
cg18770739	0.00031978	12	56031142	OR10P1
cg04460816	0.000320215	19	19221572	SLC25A42
cg04822087	0.000321047	11	1901714	LSP1;LSP1;LSP1;LSP1;LSP1;LSP1
cg04075024	0.00032162	11	67167826	PPP1CA;PPP1CA;PPP1CA
cg19675288	0.000321686	6	166582206	T
cg02298360	0.000321742	1	16533422	ARHGEF19
cg19142319	0.00032219	4	332198	ZNF141
cg22378874	0.000323235	10	120997329	GRK5
cg23009206	0.000324442	8	126237120	NSMCE2
cg13332783	0.00032558	6	57040282	BAG2
cg07132423	0.000325681	5	35853604
cg26243109	0.000326211	5	50218922
cg12963617	0.000326884	19	8765057
cg19088104	0.000327931	7	32709881	DPY19L1P1
cg15472735	0.000329339	10	29298964
cg03413884	0.000330162	7	54610928	VSTM2A
cg11590993	0.000331105	5	111565052	LOC101927023;EPB41L4A
cg12104056	0.000331204	5	107075930
cg21151963	0.000331944	6	33043220	HLA-DPB1
cg06806480	0.00033368	2	73429158	NOTO
cg08723158	0.000333915	2	99413513	KIAA1211L
cg01442214	0.000334513	14	85443339
cg21908796	0.000335067	3	39448086	RPSA;RPSA
cg12739475	0.000335081	11	61524953	MYRF;DKFZP434K028;MYRF
cg16235962	0.000335685	11	118754507	CXCR5
cg02302131	0.000336204	X	40594516	MED14OS;MED14
cg04774634	0.000336421	X	128852061
cg22867538	0.000337093	12	112121020	BRAP
cg04076403	0.000337456	19	38661292	SIPA1L3
cg10907514	0.000337571	11	36433057	PRR5L;PRR5L;PRR5L;PRR5L
cg14342569	0.000338276	22	20206832
cg04260867	0.000338334	1	33004424	ZBTB8A
cg27089712	0.000338414	19	47354683	AP2S1;AP2S1;AP2S1;AP2S1;AP2S1
cg19352308	0.000339492	1	155006099	DCST2;DCST1;DCST1
cg11854356	0.000339717	12	118683952	TAOK3
cg21559075	0.000340055	6	13295946	LOC100130357
cg24091752	0.000341481	11	107729657	SLC35F2;SLC35F2
cg17518036	0.000341726	6	33256540	PFDN6;WDR46;WDR46
cg27153146	0.000341925	17	48606382	MYCBPAP;MYCBPAP
cg07122686	0.000342954	5	134398922	C5orf66
cg21963048	0.000346572	11	63970967	STIP1
cg01015507	0.00034692	4	7757947	LOC84740
cg10060585	0.00034769	3	9245666	SRGAP3;SRGAP3
cg07704495	0.00034775	21	43916519	RSPH1
cg17010814	0.000347788	5	1892087	CTD-2194D22.4
cg09856091	0.000349314	11	11811484
cg19255828	0.000349366	17	7790048	CHD3
cg24179591	0.000349475	16	66967636	FAM96B;FAM96B;FAM96B;CES2;CES2;CES2;FAM96B;FAM96B;FAM96B
cg04061361	0.000349974	15	25296404	SNORD116-1
cg23590133	0.000350076	3	197183883
cg07310951	0.000351301	19	57350503	PEG3;PEG3;ZIM2;PEG3;PEG3;ZIM2;ZIM2
cg10433093	0.000352031	9	130879733	SLC25A25-AS1
cg15964779	0.000353155	19	55709086	PTPRH;PTPRH
cg04316593	0.000353367	1	165667584	ALDH9A1
cg21624165	0.000353443	5	178411451	GRM6
cg05306441	0.000354564	16	2120441	TSC2;TSC2;TSC2
cg16862762	0.000355601	17	7298077	PLSCR3
cg07027685	0.000356506	9	95055737	IARS;IARS;SNORA84;IARS
cg09673343	0.000357087	5	137196584
cg00018828	0.000357764	16	1245911	CACNA1H;CACNA1H
cg25310906	0.000358349	9	136918230	BRD3
cg14328620	0.00035921	3	52736031	GLT8D1;GLT8D1;GLT8D1;GLT8D1;GLT8D1
cg03319752	0.000359408	20	17209431	PCSK2
cg15850851	0.000360412	2	43446987
cg20050234	0.000361535	3	154689271
cg21868269	0.000361814	14	57816324
cg11401908	0.000361918	1	12820994	C1orf158
cg06866724	0.000362071	5	10479560
cg02835038	0.000362883	21	47743854	PCNT;C21orf58
cg19843271	0.000363828	11	116644707	BUD13;BUD13
cg21627016	0.000365281	5	73704114	LINC01331
cg12288947	0.000367305	5	180590472
cg22809023	0.000367803	3	195622598	TNK2;TNK2
cg26084714	0.000368656	1	99697134
cg15022772	0.000369329	1	146696938	FMO5;FMO5;FMO5;FMO5;FMO5;FMO5
cg14048034	0.000369603	20	39798584	PLCG1;PLCG1
cg24645666	0.00037004	15	81094890	CEMIP;CEMIP;CEMIP
cg07217075	0.000371277	20	17511826	BFSP1;BFSP1
cg23289615	0.000372134	18	55297793
cg20764764	0.000373081	3	145878975	PLOD2;PLOD2;PLOD2;PLOD2
cg00025526	0.000373945	8	134783219
cg22537461	0.000373988	2	238521344
cg13072246	0.000374253	11	110448835	ARHGAP20
cg22754660	0.000374994	3	47462875	SCAP
cg10269439	0.000375111	2	113670582	IL1F7;IL1F7;IL1F7;IL1F7;IL1F7;IL1F7;IL1F7;IL1F7
cg23037437	0.0003766	2	128324252	MYO7B;LOC105373609
cg12616407	0.000378435	10	93992639	CPEB3;CPEB3
cg21553847	0.000379177	19	7860608
cg22321318	0.000379488	7	157294388
cg11620689	0.000380427	3	105244696	ALCAM
cg05995054	0.000380601	X	57096994
cg05405742	0.000380684	3	101396855	ZBTB11;LOC100009676
cg17814781	0.000381305	4	4864883	MSX1
cg12709266	0.000381494	6	24443650	GPLD1
cg16409368	0.000381717	7	128047452	IMPDH1;IMPDH1;IMPDH1;IMPDH1;IMPDH1;IMPDH1;IMPDH1
cg24224264	0.000383461	15	47816392	SEMA6D
cg09849319	0.000383791	5	1494983	LPCAT1
cg07181000	0.000383916	15	55954199	PRTG
cg02988267	0.000384443	1	78149396	ZZZ3
cg25647456	0.000385266	5	37811233
cg08296075	0.000386659	6	158888866	TULP4;TULP4
cg13351621	0.000387819	6	10952381	SYCP2L
cg04289130	0.000387912	1	61542637	NFIA
cg18350620	0.000388269	X	10124242	CLCN4;CLCN4
cg14514677	0.000388615	16	51904137
cg24120162	0.000389472	6	10962382	SYCP2L
cg11277850	0.000391203	5	115825312	SEMA6A;SEMA6A
cg09122308	0.000391686	22	46776370	CELSR1
cg17485210	0.000392412	20	43348508	WISP2
cg13579789	0.000393704	6	138038858
cg03924287	0.000394393	5	58513529	PDE4D;PDE4D;PDE4D;PDE4D;PDE4D;PDE4D
cg16396058	0.000394941	11	98891551	CNTN5;CNTN5;CNTN5
cg03152916	0.000395792	2	198541731	RFTN2
cg07139329	0.000397337	1	201708558	NAV1;NAV1
cg24924667	0.000397922	2	213294161	ERBB4;ERBB4
cg11060393	0.000398783	20	50380560	ATP9A
cg27191606	0.000399338	11	55872995	OR8H2
cg17786388	0.000399875	3	30647968	TGFBR2;TGFBR2
cg01042983	0.000400262	22	20012022	C22orf25
cg18129758	0.000400855	17	51705985
cg13898915	0.000401198	9	120821893
cg01140899	0.00040131	18	10454538	APCDD1
cg15353389	0.000403076	12	120525027	CCDC64
cg18830282	0.000403406	4	151422204	LRBA;LRBA
cg02091185	0.000403745	5	170288766	RANBP17
cg07566625	0.000404489	1	37980778	MEAF6
cg13402034	0.000404696	5	177425272
cg12406559	0.000405703	18	56530302	ZNF532;ZNF532
cg16637813	0.000406272	17	41900587	MPP3;MPP3
cg24009465	0.000406459	19	30557026
cg06037848	0.000406495	17	34123309	MMP28;MMP28;MMP28;MMP28
cg06247092	0.000406832	X	87403997
cg06455953	0.000408068	17	53362622	HLF
cg25924688	0.000410337	15	72977851	BBS4;HIGD2B
cg25668121	0.00041051	1	199010864	LINC01221
cg26227773	0.00041067	8	32049896	NRG1
cg24678534	0.00041078	1	89733417	GBP5;GBP5
cg13093110	0.000411186	1	187610355
cg03087366	0.000411462	16	4018639	ADCY9
cg08125959	0.000411581	16	3632556	BTBD12
cg16404047	0.000411658	19	15308169	NOTCH3
cg02725055	0.000412171	18	53257028	TCF4;TCF4
cg09803904	0.000412526	15	89939709	LOC254559
cg11859953	0.00041396	5	68530331	CDK7
cg14799209	0.000414099	7	106809543	HBP1;HBP1
cg09260634	0.000414394	19	47778717	PRR24;PRR24
cg10517913	0.000414909	16	46603191	ANKRD26P1
cg15156528	0.000415247	12	49583981	TUBA1A;TUBA1A;TUBA1A
cg17847095	0.000415542	4	107730403
cg06424179	0.000416558	4	144358700	GAB1;GAB1
cg06585050	0.000417049	3	100373003	ADGRG7;ADGRG7
cg10108389	0.000417894	3	44770937	ZNF501
cg14637631	0.000417935	17	34891280	MYO19;MYO19;PIGW;MYO19;MYO19;MYO19;MYO19
cg02073796	0.000418639	14	89809994	FOXN3;FOXN3
cg03529432	0.00041955	7	27187502	HOXA6
cg18910915	0.00041999	11	87783144
cg04995849	0.000420082	1	115352834
cg25025494	0.000421851	19	43026105	CEACAM1;CEACAM1;CEACAM1;CEACAM1;CEACAM1;CEACAM1;LIPE-AS1;LIPE-AS1
ch.2.3077115F	0.000422132	2	149635080	KIF5C
cg13169484	0.000422183	10	135061360	MIR202
cg11126697	0.000422382	15	30104831	TJP1;TJP1;TJP1;TJP1
cg12324569	0.000422587	19	18504523	LRRC25
cg17100176	0.000422622	1	207096358	FAIM3;FAIM3;FAIM3
cg14356550	0.000423339	1	18808102	KLHDC7A
cg04392733	0.000423797	1	165807668	UCK2
cg27630512	0.000424063	7	67908055
cg21929649	0.000424066	17	42976959	EFTUD2;CCDC103;EFTUD2;EFTUD2;EFTUD2
cg12369218	0.000424372	2	215439944	VWC2L
cg07737578	0.000424393	11	45422439
cg14827481	0.000424466	10	134361889	INPP5A
cg23065415	0.000424708	10	132099067
cg22033189	0.000425352	1	28908551	SNHG12;SNORA16A
cg17136123	0.000425837	7	4034886	SDK1
cg24170166	0.00042594	19	14982778
cg02708645	0.000426752	9	104225525
cg04985052	0.000427028	13	104491932
cg18761893	0.000428073	10	103892519	PPRC1
cg05708396	0.000428305	7	47531340	TNS3
cg24976369	0.000428678	15	72335267	MYO9A
cg26348614	0.000429921	5	75820852	IQGAP2
cg14212230	0.000431808	2	80163466	CTNNA2;CTNNA2;CTNNA2;CTNNA2
cg00871530	0.000431903	2	153573966	ARL6IP6;ARL6IP6;PRPF40A;PRPF40A
cg08139206	0.000432281	14	103748318
cg08878967	0.000432381	10	104159285	NFKB2;NFKB2;NFKB2
cg18265959	0.000434275	7	84082055
cg08301597	0.000434308	12	95397587	NDUFA12
cg11959896	0.000435134	4	649276	PDE6B;PDE6B;PDE6B
cg21495922	0.000435996	22	20877285	MED15;MED15;MED15;MED15;MED15;MED15
cg19003301	0.000436902	11	115093261	CADM1;CADM1;CADM1;CADM1;CADM1
cg00978698	0.000436915	7	99098103	ZNF394
cg20768239	0.000437441	3	11685595	VGLL4;VGLL4
cg04139641	0.000437849	9	89763570	C9orf170;C9orf170
cg10274141	0.000439169	11	76092112	LOC100506127;LOC100506127;LOC100506127;PRKRIR;PRKRIR
cg27459435	0.000439327	13	30056312	MTUS2;MTUS2
cg14049821	0.000439574	21	16230591
cg06918955	0.000440387	X	119760024	C1GALT1C1;C1GALT1C1
cg12168100	0.000441139	2	62104241	CCT4;CCT4
cg09589565	0.000441352	12	131573371	GPR133
cg21907521	0.000442259	19	49255510	FUT1
cg18084885	0.000445128	5	168106659	SLIT3;SLIT3
cg07252010	0.000445229	4	89146395	ABCG2
cg21580394	0.000446966	5	33502217
cg21434355	0.000447303	7	130562886	MIR29B1;MIR29A
cg27660504	0.000447401	12	68331596	LINC01479
cg18558015	0.000447486	1	181746906	CACNA1E;CACNA1E;CACNA1E
cg26764953	0.000448074	6	53591212
cg11795488	0.000448314	1	65038492	CACHD1
cg22064629	0.000448681	7	21378153
cg07103673	0.000448854	11	7092719	NLRP14
cg05676204	0.000449325	13	97928501	MBNL2;MBNL2;MBNL2
cg23934942	0.000449589	1	202219220	LGR6;LGR6;LGR6
cg18248911	0.000449787	1	111506294	C1orf103;C1orf103;C1orf103
cg26703483	0.000450095	16	23465845	COG7
cg02361810	0.000451454	2	208067918	LOC101927865
cg26137635	0.000451578	19	32912751	DPY19L3;DPY19L3
cg03660606	0.000451824	7	157659983	PTPRN2;PTPRN2;PTPRN2
cg24941879	0.000453164	13	96127651	CLDN10;CLDN10
cg08360726	0.000453572	19	40871823	PLD3;PLD3
cg02749152	0.000454521	12	123754936	CDK2AP1;CDK2AP1;CDK2AP1;CDK2AP1
cg24390961	0.000455729	4	79567131	LINC01094;LINC01094;LINC01094;LINC01094;LINC01094;LINC01094
cg08081727	0.000455759	12	39667364
cg08869573	0.000456482	12	49297974	CCDC65;CCDC65
cg06476171	0.000456598	1	26722860
cg04534404	0.00045718	3	178544897	KCNMB2;KCNMB2
ch.7.41324965F	0.000457658	7	41358440
cg11435441	0.000458374	6	25027994
cg08467103	0.000461041	2	65593933	SPRED2;SPRED2
cg00932688	0.000461163	16	46865499	C16orf87
cg13689113	0.000462114	18	26382426
cg17962089	0.000462408	1	40982657
cg23679344	0.000462818	17	37560925	MED1
cg23116910	0.000464411	10	134833825
cg26371056	0.000464423	1	221348170
cg14925271	0.000464711	6	132271987	CTGF
cg00360603	0.000465274	1	214129674	PROX1-AS1
cg06335843	0.000465963	3	31938408	OSBPL10;OSBPL10
cg14463771	0.000466048	2	60618951
cg23171088	0.000466134	1	67373594	WDR78;WDR78
cg17055489	0.000466782	6	143888190	LOC285740
cg06174247	0.000467025	X	16871023	RBBP7;RBBP7
cg11595611	0.00046734	8	104238496	BAALC;BAALC
cg27292818	0.000467371	19	56151972	ZNF580;ZNF580;ZNF580
cg19168966	0.000467721	8	41728331	ANK1
cg21271193	0.000469166	10	89264148	MINPP1;MINPP1
cg03631294	0.000469297	17	62007941	CD79B;CD79B;CD79B
cg20911707	0.000469574	8	3855415	CSMD1
cg15394558	0.000470685	17	8648180	CCDC42;CCDC42
cg19172447	0.000471341	12	132551483	EP400
cg25668093	0.000472213	15	95399279
cg04792365	0.000472336	12	5126150
cg21725754	0.000472376	4	164087380	NAF1;NAF1
cg03854667	0.00047238	2	110370440	SEPT10;SEPT10;ANKRD57
cg08168630	0.000473452	11	4390117	OR52B4
cg14640513	0.000473932	15	59467284	MYO1E
cg09779536	0.000475297	1	28422999
cg18195228	0.000475659	14	50474181	C14orf182;C14orf182
cg18235790	0.000477671	11	74405341
cg12041387	0.000477723	7	96650171	DLX5
cg07828377	0.000477727	17	109496	RPH3AL
cg15480338	0.000478535	2	71018823	FIGLA
cg03218003	0.000478605	19	19303504	LOC729991-MEF2B;RFXANK;LOC729991-MEF2B;LOC729991;LOC729991-MEF2B;RFXANK;LOC729991
cg08301016	0.000479327	11	33564344	KIAA1549L
cg20584566	0.000479914	1	156900472	LRRC71
cg07471507	0.000480756	8	81086294
cg12359740	0.000481048	12	273773	IQSEC3;IQSEC3
cg09303312	0.000481462	2	32852456	TTC27
cg03044725	0.000484442	1	44056191	PTPRF;PTPRF
cg14093894	0.000484491	5	59967842	DEPDC1B;DEPDC1B
cg03460132	0.000484547	1	68198604	GNG12
cg06835425	0.000484605	12	50794485	LARP4;LARP4;LARP4;LARP4;LARP4;LARP4;LARP4
cg11925561	0.000484821	5	3304588
cg04921023	0.000484937	2	121463459
cg16250177	0.000484992	7	130353978	TSGA13;COPG2
cg08901662	0.000486117	2	131595321
cg11257113	0.000486804	17	8062204
cg02274550	0.00048768	2	74119923	ACTG2
cg18175606	0.000488719	21	42543209	BACE2;BACE2;BACE2
cg06795981	0.000489018	19	40228577	CLC
cg12418686	0.000490393	5	52095495	ITGA1;PELO
cg10544883	0.000490586	16	84682005	KLHL36;KLHL36
cg10581171	0.000491542	9	37221268	ZCCHC7;ZCCHC7;ZCCHC7;ZCCHC7;ZCCHC7
cg06015746	0.000493092	6	5302418	FARS2
cg23962293	0.000493662	11	104262061
cg02738338	0.000494224	14	61808918	PRKCH
cg09552475	0.000494906	12	105724278	C12orf75
cg24764279	0.000495678	7	157333752	PTPRN2;PTPRN2;PTPRN2
cg12435415	0.000496878	3	186490344
cg27209610	0.000497263	2	86218199
cg01458219	0.00049793	19	53520353
cg02228383	0.000498251	20	56934684	RAB22A
cg00822735	0.000498833	1	205811129	PM20D1
cg24786220	0.000498897	18	57463341
cg08673396	0.000498918	1	40506423	CAP1;CAP1;CAP1;CAP1
cg24749470	0.000499339	11	115359991	CADM1;CADM1
cg08651039	0.000500223	22	21871564	PI4KAP2
cg00482319	0.000500424	10	52178404	SGMS1
cg27516111	0.000502969	12	13836275	GRIN2B
cg10246568	0.000503141	1	10971398
cg06665712	0.000503315	19	10920249	DNM2;DNM2;DNM2;DNM2;DNM2
cg21390574	0.000503489	3	122675597	SEMA5B
cg06345365	0.000505516	20	3024589	GNRH2;GNRH2;GNRH2;GNRH2
cg12494208	0.00050679	17	57743594	CLTC
cg27406070	0.000507484	6	29575566	GABBR1;GABBR1;GABBR1
cg25371236	0.000507628	14	91768500	CCDC88C
cg21474053	0.000508794	1	11182049	MTOR
cg17937683	0.000509288	7	111846693	ZNF277;ZNF277;DOCK4
cg20903621	0.000510254	14	56503076
cg01624560	0.000511053	11	75927201
cg21110688	0.000513017	16	2651044	PDPK1;PDPK1;PDPK1
cg13788000	0.000513736	9	123346214
cg04066317	0.000514756	1	106615184
cg03455408	0.000515304	10	3171362	PFKP
cg24366564	0.000517664	17	2843149	RAP1GAP2;RAP1GAP2
cg14615946	0.000518674	17	74466087	AANAT;AANAT
cg25780498	0.000518864	8	97506127	SDC2;SDC2
cg20147335	0.000519349	22	22020155	PPIL2;PPIL2;PPIL2
cg00971436	0.000520378	X	31514943	DMD;DMD;DMD;DMD;DMD;DMD;DMD;DMD;DMD;DMD;DMD;DMD
cg16989107	0.000521034	1	46598393	PIK3R3;PIK3R3
cg13591716	0.000522457	4	76279238	LOC441025
cg09793334	0.000523377	18	57661772
cg26920902	0.000523446	15	96960987
cg03406011	0.000524658	3	128721956	CCDC48
cg03260792	0.000525828	11	134230331	GLB1L2
cg08198430	0.000525982	14	24733757	TGM1
cg23751407	0.000527373	10	122739127
cg17176395	0.000527792	8	61429827	RAB2A
cg12454229	0.000530345	13	111745172
cg02066107	0.000530718	1	18209257
cg01084562	0.000531478	1	168108984
cg11918135	0.000531515	7	140264601	DENND2A
cg21273366	0.000531838	13	50656391	DLEU1;DLEU2
cg10028109	0.000533094	4	6452316	PPP2R2C;PPP2R2C;PPP2R2C
cg11158729	0.000533964	2	97427027	CNNM4
cg02740714	0.000534071	5	150816311	SLC36A1
cg22520587	0.00053418	6	129829269	LAMA2;LAMA2
cg02365918	0.000534433	1	231473713	C1orf124;C1orf124;EXOC8;C1orf124;C1orf124
cg03202645	0.000534548	18	43936529	RNF165;RNF165
cg25429286	0.000534889	8	91997576	C8orf88
cg27353352	0.000535586	4	146054604
cg00907675	0.000536007	2	234294525	DGKD
cg01688776	0.000536692	21	43135973	C21orf129;NCRNA00112
cg03027179	0.00053727	8	69242974
cg21752622	0.000538957	10	119117341	PDZD8
cg17297216	0.000538984	15	99194474	IGF1R
cg19071002	0.000539397	6	63940486
cg05539101	0.000539967	13	113798144	F10
cg06722405	0.000540525	13	50212842
cg08580380	0.000541038	X	133929532	FAM122B;FAM122B;FAM122C;FAM122B;FAM122B;FAM122B
cg24888944	0.000541168	8	67525724	MYBL1;MYBL1
cg25569396	0.000541668	6	11382769	NEDD9
cg13811328	0.000541686	X	47490390	CFP;CFP
cg15440370	0.000541997	19	5690447	RPL36;RPL36;RPL36
cg11235691	0.000543263	1	74821965	FPGT-TNNI3K;FPGT-TNNI3K;TNNI3K
cg13784767	0.000543775	X	16730515	CTPS2;CTPS2;CTPS2;CTPS2
cg11247619	0.000544193	16	71662824	MARVELD3;MARVELD3;MARVELD3
cg21205358	0.000545012	12	119624590	HSPB8
cg11387990	0.000545033	12	32260018	BICD1;BICD1
cg10202782	0.000546742	9	104135244	BAAT;BAAT
cg07245591	0.000546773	9	89827883
cg04578109	0.000546936	4	169475207	PALLD;PALLD
cg14654613	0.000547958	19	23185804
cg00560558	0.000548118	14	51907987
cg05471509	0.000549294	13	114109420
cg05607908	0.000549615	3	11220303	HRH1;HRH1
cg25625600	0.000550524	1	6919841	CAMTA1
cg23185829	0.000550955	6	85482946
cg06341251	0.000551249	11	76092115	LOC100506127;LOC100506127;LOC100506127;PRKRIR;PRKRIR
cg15988514	0.000551458	1	224528748
cg05013764	0.000552153	7	98037334
cg00371430	0.000553056	10	111837463	ADD3;ADD3;ADD3
cg27464599	0.000556454	1	70397092	LRRC7
cg11278311	0.000557336	17	4544507	ALOX15
cg21616142	0.00055798	22	28076037
cg26955980	0.000558608	13	22252817	FGF9
cg08538228	0.000559124	1	160473134	SLAMF6;SLAMF6;SLAMF6;SLAMF6
cg22375689	0.000559686	19	34175036	CHST8;CHST8;CHST8
cg13085893	0.000561205	12	25404152	KRAS;KRAS
cg00056578	0.000561258	12	118406033	KSR2
cg05954266	0.000561322	5	139923845	ANKHD1-EIF4EBP3
cg10803767	0.000562005	2	231688923
cg01577700	0.00056214	22	24641314	GGT5;GGT5;GGT5
cg18089022	0.000562607	12	119696828
cg09235138	0.000563611	15	40987404	RAD51;RAD51;RAD51;RAD51;RAD51;RAD51;RAD51;RAD51
cg13811555	0.000565242	14	99754064
cg22951773	0.000568948	12	101808459
cg22486750	0.00056914	9	746857
cg01641432	0.0005692	3	108161160	MYH15
cg23705938	0.000570173	14	37049299	NKX2-8
cg10498390	0.000571363	4	76912142	SDAD1
cg00681532	0.000571482	16	17409771	XYLT1
cg26665667	0.000571638	10	52340628	SGMS1
cg12278961	0.000571779	9	37035116	PAX5;PAX5;PAX5;PAX5;PAX5;PAX5;PAX5;PAX5;PAX5;PAX5;PAX5;PAX5;PAX5
cg02397893	0.0005735	3	129180819	IFT122;IFT122;IFT122;IFT122;IFT122;IFT122;IFT122
cg07747133	0.000574724	3	181428307	SOX2OT;SOX2
cg01806382	0.00057612	12	116756285
cg13649864	0.000576222	9	101264699	GABBR2
cg25312823	0.000576789	21	43124429
cg11578064	0.000577145	12	112074044
cg27101112	0.000579093	19	10426802	FDX1L
cg05140881	0.000580043	17	1010485	ABR;ABR;ABR
cg03967240	0.000580173	7	28429859	CREB5
cg18875895	0.000580618	14	95610751	DICER1;DICER1;DICER1
cg04193427	0.000580654	21	44395084	PKNOX1
cg07792244	0.000581288	1	6705890	DNAJC11
cg00739149	0.000581672	11	69543083
cg18770728	0.000582249	7	30643327	GARS
cg22637231	0.000582686	10	74104239	DNAJB12;DNAJB12
cg18409825	0.000583282	6	10211794
cg24514478	0.000583795	14	33092990	AKAP6
cg01427672	0.000585048	21	37310039
cg18992153	0.000585508	2	69785993	AAK1
cg18629123	0.000586621	4	1786322
cg17109049	0.000587736	2	220072753	ZFAND2B
cg11898029	0.000588268	16	2097888	TSC2;TSC2;TSC2;NTHL1
cg26567736	0.000588294	11	131758433	NTM
cg09903779	0.000588865	2	10258293
cg18525873	0.000589042	11	12944544	TEAD1
cg06202984	0.000589169	9	98079903	FANCC;FANCC
cg15985253	0.000589577	11	56216605
cg25734148	0.000589609	19	53311508	ZNF28;ZNF28;ZNF28
cg07579123	0.000591144	1	64323322	ROR1;ROR1
cg10040355	0.000591268	12	12990366
cg09719477	0.000592247	11	113930430	ZBTB16;ZBTB16;ZBTB16
cg17895880	0.000592941	3	100211156	TMEM45A
cg09912465	0.000594289	14	69659096	EXD2;EXD2;EXD2;EXD2;EXD2;EXD2;EXD2
cg02654411	0.000595975	16	1652552	IFT140
cg00350942	0.000596705	9	140034073	GRIN1;GRIN1;GRIN1
cg16674248	0.000597052	22	46664402	TTC38
cg01779740	0.000597916	8	142366708	GPR20
cg23892856	0.000599672	1	116311644	CASQ2
cg17093212	0.000599872	7	15726473	MEOX2
cg23732138	0.000600075	1	175014924
cg21871898	0.000601227	3	9867393	ARPC4-TTLL3;TTLL3;TTLL3
cg05783049	0.000602705	14	102793124	ZNF839;ZNF839;ZNF839
cg10436833	0.000602981	1	43354025
cg17717574	0.000603723	17	30915338	MYO1D
cg05098380	0.0006038	15	66585090	DIS3L;DIS3L
cg00817320	0.000604654	5	28809401
cg14180983	0.000604777	22	49819269	C22orf34;C22orf34
cg26116732	0.000604919	4	876727	GAK
cg11251048	0.000605455	9	32292856
cg02281400	0.000605986	1	76720689	ST6GALNAC3;ST6GALNAC3
cg06067723	0.000606877	11	8714720
cg04566791	0.000607259	13	53030145	CKAP2;CKAP2
cg17178336	0.000607331	2	219925246	IHH
cg26516741	0.000607442	4	15003801
cg05979741	0.000607598	2	110873485	MALL;MALL
cg11071748	0.000607637	2	123400985
cg24945880	0.00060787	19	16813043
cg04647176	0.000607971	12	341431	SLC6A13
cg22069247	0.00060838	2	232393256	NMUR1
cg01231788	0.000608961	5	6770408
cg09484778	0.000609452	8	101874139
cg17011453	0.000610778	1	81537650
cg19889831	0.000612082	10	133021754	TCERG1L
cg18819390	0.000612194	1	231810032	DISC1;DISC1;DISC1;DISC1;DISC1;DISC1;DISC1;DISC1;DISC1;DISC1;DISC1;DISC1;DISC1;DISC1;DISC1;DISC1;DISC1;DISC1;DISC1;DISC1;DISC1;DISC1;DISC1;TSNAX-DISC1;TSNAX-DISC1;TSNAX-DISC1;TSNAX-DISC1;TSNAX-DISC1;TSNAX-DISC1;TSNAX-DISC1;TSNAX-DISC1
cg22320795	0.000612314	16	19316499	CLEC19A
cg12302202	0.000612691	16	10837599	NUBP1;NUBP1
cg04167299	0.000613217	10	52611821	A1CF;A1CF;A1CF;A1CF;A1CF;A1CF
cg24835021	0.000613386	19	38894074	FAM98C
cg05826237	0.000614618	19	1095571	POLR2E
cg03921940	0.000615144	7	137352728	DGKI
cg12078628	0.000615512	10	13404838
cg08912146	0.000616353	3	142608228	PCOLCE2
cg25443943	0.000616719	15	65592807
cg16681520	0.000616923	1	156006674	UBQLN4
cg01247970	0.000617278	12	128659975
cg18339075	0.000617614	18	76555521
cg21565658	0.000617654	11	92697590
cg26371310	0.000619137	8	143212494
cg09432465	0.000620378	16	32486334
cg21838487	0.000621045	12	15269122	RERG;RERG
cg19695507	0.00062288	10	13526193	BEND7;BEND7
cg08224187	0.000622943	6	14286411	LINC01108;LINC01108
cg08082374	0.000623346	16	58059152	MMP15
cg15381221	0.000624359	9	137348472
cg15289466	0.000626537	4	103740913	UBE2D3;UBE2D3;UBE2D3;UBE2D3;UBE2D3;UBE2D3;UBE2D3;UBE2D3;UBE2D3
cg22259630	0.000626786	19	18315027	RAB3A
cg09712234	0.000628816	16	30614413
cg08188993	0.000629415	8	65489554	LOC401463
cg07211511	0.00062974	3	129823064	LOC729375
cg05235205	0.000630004	17	45070850
cg03964046	0.000630233	8	111811019
cg21005756	0.000631291	15	42120295	JMJD7;JMJD7-PLA2G4B;JMJD7-PLA2G4B;JMJD7;JMJD7-PLA2G4B
cg03862427	0.000631291	12	95244824
cg02291424	0.000631844	19	17448344	GTPBP3;GTPBP3;GTPBP3
cg17787988	0.000631886	2	113954732	PSD4;LOC440839
cg26328288	0.000632764	18	35393212
cg03948207	0.000632863	1	114302014	PHTF1
cg01748991	0.000632936	11	10633607	MRVI1;MRVI1;MRVI1;MRVI1;MRVI1;MRVI1
cg02253040	0.000633391	12	7096280	LPCAT3
cg25029489	0.000633441	1	111229106
cg23641278	0.000634068	14	50794823
cg02528630	0.000634769	8	101512608
cg21099624	0.000635789	6	43737749	VEGFA;VEGFA;VEGFA;VEGFA;VEGFA;VEGFA;VEGFA;VEGFA;VEGFA;VEGFA;VEGFA;VEGFA;VEGFA;VEGFA;VEGFA;VEGFA
cg08252533	0.000635901	2	238875575	UBE2F
cg18767674	0.000635922	X	35937486	CFAP47;CFAP47
cg24340507	0.00063677	1	41864750
cg23036171	0.000637729	1	54359138	DIO1;DIO1;DIO1;DIO1
cg03855572	0.000638683	11	107880738	CUL5
cg15624274	0.000639639	7	46754068
cg07109895	0.000640555	6	56243485	RNU6-71P
cg06244097	0.00064108	3	171989610	FNDC3B;FNDC3B
cg03076467	0.000641116	14	77335339	LRRC74A
cg07052950	0.000644467	20	53267575	DOK5
cg24649498	0.00064476	6	106503465
cg08504530	0.000645454	13	50818812	DLEU1
cg14876685	0.000646048	7	99177937
cg03588650	0.000647541	16	810365	MSLN;MSLN;MSLN
cg26769850	0.000647677	12	21912911
cg02985293	0.000647682	19	2064854
cg02202484	0.000648152	1	152942688	SPRR4
cg13260333	0.000648743	6	43197365	C6orf108;C6orf108
cg09430445	0.000648799	3	42918546	CYP8B1
cg05522718	0.000648974	2	19740639
cg25536467	0.000649222	13	19960816
cg14515211	0.000649381	4	174292111	SAP30;SAP30
cg22193089	0.000650295	17	66259428	ARSG
cg27308738	0.0006505	10	105357975	SH3PXD2A
cg22919916	0.000651473	22	19110091	DGCR2
cg01911977	0.000651966	16	2160772	PKD1;PKD1
cg18342494	0.000652093	5	170845157
cg24684432	0.000653547	16	84627947	COTL1
cg01799015	0.000654461	19	707791	PALM;PALM
cg18023943	0.000656548	1	221066688
cg11759557	0.000656659	2	1717748	PXDN
cg21268256	0.000657211	1	25509521
cg11150664	0.000657731	10	94351507	KIF11
cg10298059	0.000658263	16	72982446	ZFHX3;ZFHX3
cg20805612	0.000658555	9	17134970	CNTLN;CNTLN;CNTLN;CNTLN
cg23403950	0.00065902	1	208417676	PLXNA2
cg21930623	0.000659229	10	118357430	PNLIPRP1;PNLIPRP1
cg24085719	0.00065953	X	40506477	CXorf38
cg07018000	0.00066065	20	42147040	L3MBTL;L3MBTL
cg26099766	0.00066186	14	94254807	PRIMA1
cg23174607	0.000663606	6	64281846	PTP4A1
cg15797216	0.00066442	2	216613817	LINC00607
cg07360990	0.000664936	17	38225960	THRA;THRA;THRA;THRA
cg10951214	0.000665825	11	48069893	PTPRJ;PTPRJ
cg12433163	0.000666787	18	60927861	BCL2
cg22464069	0.000667215	4	177192074
cg21842033	0.000667237	9	132752919	FNBP1
cg06773921	0.000667916	19	45149142	PVR;PVR;PVR;PVR
cg24757755	0.000668492	14	101304250	MEG3;MEG3;MEG3
cg07508308	0.000668615	1	167053560	GPA33
cg04729592	0.000668692	3	106967365	LOC344595;LOC344595
cg08811130	0.000669446	1	110285277
cg16347769	0.000671084	5	71956025	LOC102477328
cg13947534	0.000671766	9	135362421	C9orf171
cg20596841	0.000672844	10	44101814	ZNF485
cg19727360	0.000673224	20	45522404	EYA2;EYA2
cg16111231	0.00067349	6	160399700	IGF2R
cg16873780	0.000673537	19	44226149
cg20752005	0.000673799	17	78449262	NPTX1
cg07641530	0.000673859	1	175796062
cg18405262	0.000674536	17	48270042	COL1A1
cg17074017	0.000674648	1	13184204	LOC440563
cg10696755	0.000675906	3	183354176	KLHL24
cg04309214	0.000676182	16	3009347
cg09914069	0.000676781	6	10886372	SYCP2L
cg00746578	0.000677188	8	37351470	LINC01605
cg21557914	0.000677794	17	4901038	INCA1;INCA1;KIF1C;INCA1;INCA1
cg17334297	0.000677866	7	34907237	NPSR1;NPSR1
cg13486549	0.00068016	X	10296045
cg04983327	0.000681291	17	25289961
cg03551963	0.000682738	5	39502320
cg21057784	0.00068294	13	50509947	SPRYD7;SPRYD7;SPRYD7
cg23591140	0.000683177	10	57389301
cg26638505	0.000684852	2	31806183	SRD5A2
cg27112470	0.000686975	12	52300015	ACVRL1
cg14255562	0.000687128	19	6370619
cg24229009	0.000688223	8	60961322
cg23955402	0.000689147	18	12371
cg13140770	0.000689758	3	145968726	PLSCR4;PLSCR4;PLSCR4;PLSCR4
cg12304859	0.00068984	2	202315432	STRADB;STRADB;TRAK2
cg14850625	0.00069025	8	119124114	EXT1
cg09576488	0.000692092	15	38276651
cg18099070	0.000693143	7	157845265	PTPRN2;PTPRN2;PTPRN2
cg04726091	0.000693789	4	140216130	NDUFC1
cg08868674	0.000694096	19	41665376
cg23324048	0.000694139	14	60794590
cg24583624	0.000694179	5	140514824	PCDHB5;PCDHB5
cg11166703	0.000694585	3	58048877	FLNB;FLNB;FLNB;FLNB
cg26529687	0.000696105	2	133514793	NCKAP5;NCKAP5
cg16080814	0.000696579	5	170053232	KCNIP1;KCNIP1;KCNIP1;KCNIP1;KCNIP1
cg14484016	0.000696835	1	180915632
cg00911192	0.000697494	19	40697601	MAP3K10
cg18845832	0.000698249	1	184943573	FAM129A;FAM129A
cg05576903	0.000699782	4	129043236	LARP1B;LARP1B
cg20627104	0.000700564	X	136438961
cg17313483	0.000700586	19	37064380	ZNF529;ZNF529;ZNF529
cg10457563	0.0007006	6	39693159	KIF6;KIF6
cg24335282	0.000701362	3	63531089	SYNPR;SYNPR-AS1;SYNPR
cg21743730	0.000702005	17	36912242	PSMB3;PSMB3;PSMB3;PSMB3;PSMB3;PSMB3
cg19497702	0.000702704	7	2328746	SNX8
cg00814065	0.000702757	16	2265398	PGP
cg01044127	0.000703193	13	77566253	CLN5
cg17406249	0.000703442	3	37821465	ITGA9-AS1;ITGA9
cg13344757	0.000706073	17	26904381	ALDOC
cg05654804	0.000706506	5	94996760	SPATA9;SPATA9;SPATA9;SPATA9;SPATA9
cg02279704	0.000707804	3	67439484	SUCLG2;SUCLG2
cg12604777	0.000707921	12	12838587	GPR19
cg26150489	0.000707941	11	62275906	AHNAK
cg04308539	0.000709806	2	177133070	MTX2;MTX2
cg21850429	0.000709955	11	114309612	REXO2
cg17526952	0.000710014	6	36643854
cg11822876	0.000710023	20	23012241
cg03538480	0.000711725	2	8785262
cg03023732	0.00071183	17	76315437
cg02483029	0.000711957	8	48297271	KIAA0146
cg11099362	0.000712222	12	127148020	LOC100996671;LOC100996671
cg09735711	0.000712275	16	898419
cg10442735	0.000713104	1	3062633	PRDM16;PRDM16
cg09886342	0.000713702	11	69490314	ORAOV1
cg21104946	0.000714042	22	46373530	WNT7B
cg14690649	0.000715225	12	31884655
cg00257248	0.000715657	8	25473629
cg11127927	0.000716829	9	7234797
cg18189005	0.000716847	19	13540593	CACNA1A;CACNA1A;CACNA1A;CACNA1A;CACNA1A
cg06879547	0.000716874	4	77278980	CCDC158
cg11391608	0.000717234	10	134283130
cg26553128	0.000719044	19	42829252	MEGF8;MEGF8
cg22637799	0.000720125	12	22065846	ABCC9;ABCC9
cg17754559	0.000721057	12	119327100
cg07732472	0.000721477	19	15390948	BRD4;BRD4
cg10751282	0.000723596	14	75176889	KIAA0317
cg19735335	0.000724034	7	144532933	TPK1;TPK1
cg24096323	0.000724376	14	70129013	KIAA0247
cg16056465	0.000725654	7	111202450	IMMP2L
cg27405791	0.00072566	4	41882953
cg17263323	0.000725977	4	5238459	STK32B
cg13999210	0.000726046	4	156043824
cg27381848	0.000726986	9	134385313	POMT1;POMT1;POMT1;POMT1;POMT1
cg09691268	0.000728139	16	829882
cg16639876	0.000728371	15	79299665	RASGRF1;RASGRF1
cg18647768	0.000728832	5	43820008
cg19998432	0.000730018	9	125391618	OR1B1
cg24243879	0.000730346	10	76614628	MYST4
cg15797608	0.000730409	2	204192851	ABI2
cg00880074	0.000731436	8	124172962
cg01809895	0.000731566	2	222939224
cg16302962	0.000731576	8	131124760	ASAP1;ASAP1
cg06750679	0.000732163	12	121300240	SPPL3
cg10776926	0.000732391	13	21750229	SKA3;SKA3;MRP63
cg03883300	0.000733119	8	31107434
cg10186232	0.000733421	5	64920368	C5orf44;TRIM23;C5orf44;TRIM23;TRIM23;C5orf44;C5orf44
cg17025908	0.000734638	1	19291857
cg10634284	0.000735489	14	61186775	SIX4
cg20395835	0.000735857	X	113952631	HTR2C;HTR2C;HTR2C
cg04991650	0.000737523	3	193693219	LOC647323
cg24513433	0.000737958	18	47088234	LIPG
cg11845387	0.000738182	1	156354946	RHBG;RHBG
cg12971891	0.000738945	6	4070419	FAM217A
cg17607295	0.000739766	3	150621665
cg06441150	0.000739957	1	111990835	WDR77;ATP5F1
cg15127250	0.000740608	12	51786489	GALNT6
cg13029731	0.000740818	14	24037054	AP1G2;AP1G2
cg12486762	0.000741687	12	20094385
cg06297628	0.000741756	X	131175203	STK26;STK26;STK26
cg12457403	0.000742428	13	112126510
cg17603810	0.000742842	1	93493612
cg01256227	0.000743077	6	10099432
cg10351418	0.000744398	19	57303997	ZIM2;ZIM2;ZIM2
cg19420573	0.00074489	9	137805131	FCN1
cg12069547	0.000745324	1	178614088
cg26291675	0.000746195	19	41084385	SHKBP1
cg24404405	0.000748825	4	29328611
cg14890331	0.000749873	17	27272435	PHF12;PHF12;PHF12
cg03518179	0.000750185	1	156470915	MEF2D
cg07082480	0.000752013	11	61428501
cg20235803	0.000752945	2	201674914	BZW1;BZW1;LOC101927795
cg16589887	0.000753131	2	18697115
cg23081534	0.000754665	3	169540079	LRRIQ4
cg25649261	0.000755319	6	138725556	HEBP2;HEBP2
cg23808930	0.000756414	13	40782934	LINC00548
cg09431774	0.000756452	22	25465561	KIAA1671
cg06172119	0.000756795	X	50337553	SHROOM4;SHROOM4
cg01793368	0.000756947	11	64022905	PLCB3
cg02763540	0.000756949	19	4914183	UHRF1;UHRF1
cg17057559	0.000757422	3	142376621	PLS1;PLS1;PLS1
cg14499413	0.000757779	3	10749947
cg27298118	0.000760002	8	144929003
cg07748540	0.000760666	11	104034619	PDGFD;PDGFD
cg24985715	0.00076085	7	152452963
cg03222310	0.000761761	19	37064303	ZNF529;ZNF529;ZNF529
cg21503763	0.000762273	2	62671250
cg03743119	0.000762855	15	66995412	SMAD6;SMAD6;SMAD6
cg02392228	0.000763984	19	4523345	PLIN5
cg15677825	0.000764086	20	30102074	HM13;HM13;HM13;HM13
cg16106854	0.000764158	11	47754084	FNBP4;FNBP4
cg10834819	0.00076433	3	192637111	MB21D2
cg01817286	0.000765569	21	44480336	CBS
cg06617083	0.000765713	3	185641636	TRA2B;TRA2B
cg25895962	0.00076589	10	105815906	COL17A1
cg07829731	0.000766354	7	34338514
cg20888094	0.000766435	7	155360839
cg12778913	0.000766878	9	108120050	SLC44A1;SLC44A1
cg17299812	0.000767609	9	128652652	PBX3;PBX3;PBX3;PBX3
cg10016350	0.000767627	1	100817860	CDC14A;CDC14A;CDC14A
cg17614165	0.000767784	11	47468663	RAPSN;RAPSN
cg08992095	0.000768494	12	65146960	GNS
cg11944287	0.000768595	11	72532555	ATG16L2
cg09856200	0.0007711	5	11144285	CTNND2;CTNND2;CTNND2;CTNND2;CTNND2
cg02608206	0.000771869	9	102668616	STX17;STX17-AS1
cg15830127	0.000772404	4	5053498	STK32B;STK32B;STK32B;STK32B
cg20060445	0.000772916	1	61694050	NFIA;NFIA;NFIA;NFIA
cg06697380	0.000774645	5	126634803	MEGF10
cg20026178	0.000776323	6	2768054	WRNIP1;WRNIP1
cg21602555	0.000777008	1	227058165	PSEN2;PSEN2
cg11230255	0.000777405	1	145067477	PDE4DIP;NBPF20;NBPF9
cg13589840	0.000777572	5	156277044	PPP1R2P3
cg03889315	0.000777806	22	41793055	TEF;TEF
cg13393009	0.000778094	1	154546174	CHRNB2
cg15455539	0.000778127	19	34844088	KIAA0355
cg11275039	0.000778603	10	129824584	PTPRE
cg04132607	0.00078007	20	61041456	GATA5
cg13841782	0.000780766	1	209103135
cg13353468	0.000781283	5	79155470
cg13718729	0.000781664	9	140056619	GRIN1;GRIN1;GRIN1
cg07327630	0.000783783	14	56110578	KTN1;KTN1;KTN1;KTN1;KTN1;KTN1
cg01628098	0.000784	11	132730745	OPCML;OPCML
cg10038635	0.000784422	9	130324575	FAM129B;FAM129B
cg26320140	0.000785322	9	65508210	SPATA31A5;SPATA31A7;SPATA31A5;SPATA31A7
cg16661761	0.000785381	8	23162383	LOXL2
cg14198352	0.000785704	10	44480166
cg20554882	0.000786825	4	182660124
cg01127300	0.000786971	22	38614796
cg04304687	0.000786987	5	125350677
cg16706099	0.000790223	11	100590197	FLJ32810
cg06600287	0.000790836	1	53387719	ECHDC2
cg09607102	0.000792984	2	235338130
cg00536745	0.000793228	7	128428030
cg16126191	0.000794363	19	47915793	MEIS3;MEIS3;MEIS3
cg06258294	0.000795216	8	102467628
cg00297876	0.000795396	19	50861774	NAPSA
cg22791030	0.000795455	1	3460268	MEGF6
cg10842913	0.000795478	12	125755229
cg21411812	0.000796328	8	67875646
cg06885196	0.000796525	14	91821662	CCDC88C
cg09311608	0.000797056	X	13395867
cg12130907	0.000797313	1	24127669	GALE;GALE
cg08438529	0.000797462	16	1052939
cg09106984	0.000799147	6	34004360	GRM4
cg13475578	0.000799427	12	99548550	ANKS1B;ANKS1B;ANKS1B
cg11433629	0.000799558	6	136613524
cg11301372	0.000801431	2	162507146	SLC4A10;SLC4A10;SLC4A10
cg25556579	0.000801689	12	114829194	TBX5;TBX5;TBX5;TBX5
cg27205902	0.000802009	11	1006985	AP2A2
cg06649681	0.000802297	1	16875577
cg16636316	0.000802543	11	17653697	OTOG;OTOG
cg24092170	0.000802846	18	67625423	CD226;CD226
cg12760327	0.000803416	13	37494448	SMAD9;SMAD9
cg08186708	0.000805139	21	46830529	COL18A1-AS2;COL18A1
cg21412215	0.000807282	8	39973292
cg22328457	0.000808585	X	47092729	USP11
cg07820552	0.000808691	14	105239868	AKT1;AKT1;AKT1
cg03442540	0.000810619	1	222885799	AIDA;C1orf58;AIDA
cg17960624	0.000811551	14	74416574	COQ6;FAM161B;COQ6
cg08452021	0.000812876	6	30742052
cg01557777	0.00081306	12	71105988	PTPRR;PTPRR;PTPRR;PTPRR;PTPRR
cg02262037	0.000814215	5	92967963	FAM172A;FAM172A;FAM172A;FAM172A
cg12163431	0.000814551	22	42891795
cg02192974	0.000814701	19	50734272	MYH14;MYH14;MYH14
cg10918016	0.000815799	12	124809934	NCOR2;NCOR2
cg09446612	0.000816394	10	64454689
cg23255486	0.000818281	12	45609979	ANO6;ANO6;ANO6;ANO6;ANO6;ANO6;PLEKHA9
cg14706468	0.000819138	20	31967400	CDK5RAP1;CDK5RAP1;CDK5RAP1;CDK5RAP1;CDK5RAP1
cg10786986	0.000819393	X	13711087	RAB9A
cg03056513	0.000819468	10	133317583
cg22054593	0.000820258	9	132171183
cg10420756	0.000820329	8	61789834
cg24265943	0.00082055	9	33500042
cg04565067	0.000820987	1	68698499	GPR177;GPR177
cg06753816	0.000821372	10	73431820	CDH23;CDH23;CDH23
cg25439248	0.00082177	20	53176574	DOK5;DOK5
cg25453625	0.000822126	7	4347751
cg01341170	0.000822317	16	12996338	SHISA9;SHISA9
cg09381441	0.000823353	4	122795753
cg15993841	0.000824182	10	74057477
cg12646276	0.000824935	15	98104162	LOC101927310
cg21071076	0.000825303	4	47380165	GABRB1
cg19701560	0.000825946	14	94638510
cg23286903	0.00082644	4	1806522	FGFR3;FGFR3;FGFR3
cg22820257	0.000826978	13	49153478	LINC00462
ch.1.85841987R	0.000827055	1	86069399
cg05588271	0.000827543	16	1112257
cg12505938	0.000827603	16	81348378	GAN
cg04953735	0.00082819	17	78652628	RPTOR;RPTOR
cg08486583	0.000829665	10	94333347	IDE
cg06112454	0.000829707	2	242751873	NEU4;NEU4;NEU4;NEU4;NEU4
cg26328684	0.000830399	6	80171138
cg18914000	0.000830882	17	53847734	PCTP;PCTP
cg15956565	0.000831123	7	46495783
cg22680761	0.000832254	4	121185048
cg26656113	0.000832682	4	72897613	NPFFR2;NPFFR2
cg26244205	0.000834638	13	52389742	LINC00282;LINC00282
cg17247314	0.000835278	11	63528669	C11orf95
cg01946574	0.000835287	18	7568186	PTPRM;PTPRM
cg01601746	0.000835749	19	58038689	ZNF549
cg07922606	0.000835901	6	26225389	HIST1H3E
cg01313518	0.00083639	2	25584954
cg08632961	0.000836399	15	45444323	DUOX1;DUOX1
cg21319950	0.000837301	X	147063165	FMR1NB
cg23586480	0.000837552	10	89578665	ATAD1;CFL1P1;CFL1P1
cg27028030	0.00083853	7	100209634	MOSPD3;MOSPD3;MOSPD3;MOSPD3
cg25499728	0.00083881	17	46184917	SNX11;SNX11
cg10379533	0.000839056	X	152822911	ATP2B3;ATP2B3
cg22918572	0.000840638	8	145654090	VPS28;VPS28
cg27519622	0.000841489	16	3079877	CCDC64B
cg11918799	0.0008421	6	11975900
cg05762075	0.00084306	3	194894672	XXYLT1;XXYLT1
cg08443396	0.000843295	3	150125271	TSC22D2;TSC22D2;TSC22D2
cg10587221	0.000843315	4	170697426
cg22522166	0.000843652	3	85553060	CADM2;CADM2;CADM2;CADM2;CADM2;CADM2
cg14673853	0.00084439	9	32645329
cg25121387	0.000844832	14	81636881
cg21791017	0.000845075	15	41803772	LTK;LTK;LTK
cg06792366	0.00084511	2	113012520	ZC3H8
cg16803088	0.000845846	12	118407229	KSR2
cg11016663	0.000846055	3	52273305	TWF2
cg03637447	0.000846389	2	99061186	INPP4A;INPP4A;INPP4A;INPP4A
cg12408777	0.000847009	X	18448417	CDKL5
cg18645297	0.000847108	7	130419594	KLF14
cg02510299	0.000847853	8	121457568	MTBP;MRPL13;MRPL13
cg11737758	0.00084807	2	137931242	THSD7B
cg00292862	0.0008484	16	23719384	ERN2;ERN2
cg25412546	0.000850227	5	76925450	OTP
cg18521362	0.000850533	2	62390918
cg18026995	0.000850552	6	74679838
cg07080030	0.000851617	17	4577910	PELP1;PELP1
cg26274580	0.000852922	5	54128
cg02610222	0.000853253	4	147560282	POU4F2;POU4F2
cg21431050	0.000854219	18	56672193
cg09854775	0.000856029	9	137029881	RNU6ATAC
cg23689052	0.000856622	2	97427102	CNNM4
cg12627134	0.000857034	5	173205287
cg02411198	0.000857436	8	142111579
cg24203155	0.000857557	4	143486195	INPP4B;INPP4B
cg14052997	0.000857939	10	89575546	ATAD1
cg09171112	0.00086043	5	166711594	ODZ2
cg23350350	0.000861251	8	16652008
cg15449953	0.000862946	16	70928357	HYDIN;HYDIN
cg08172927	0.000865479	14	101927997
cg14222033	0.000865868	19	58075118
cg09606470	0.000867006	3	183273557	KLHL6
cg23924365	0.000867239	22	18432364	MICAL3
cg08331829	0.000868688	20	10412596	MKKS;MKKS
cg23447996	0.000869238	9	93564603	SYK;SYK;SYK
cg18265435	0.000869331	10	129828798	PTPRE
cg07160746	0.000869485	20	43726765	KCNS1
cg16005806	0.000869568	20	36531333	VSTM2L
cg07068089	0.000872074	8	128872027
cg15113915	0.000873608	6	169018877	SMOC2;SMOC2
cg11117908	0.000874127	4	92008475	FAM190A
cg00606102	0.000874317	16	86542659	FOXF1
cg16772140	0.000874571	3	134513993	EPHB1
cg07067241	0.000874596	3	142442711	TRPC1
cg12798311	0.000875165	13	69555907
cg25494796	0.000875315	6	119517257	MAN1A1
cg11320187	0.000876895	20	33578094	MYH7B;MIR499
cg00997464	0.000877573	12	5722243	ANO2;ANO2
cg08651178	0.000878142	1	2035295	PRKCZ;PRKCZ;PRKCZ
cg22867984	0.000879732	14	96025791
cg14095525	0.000879911	17	73688097	SAP30BP;SAP30BP;SAP30BP;SAP30BP;SAP30BP
cg13776324	0.000879998	2	27939894
cg06436032	0.000880405	6	144474807	STX11
cg12174111	0.000881591	4	159248757
cg08349388	0.00088213	9	20271595
cg18561261	0.000882531	7	123284476
cg06461952	0.000882788	12	64616231	C12orf66;C12orf66;C12orf66
cg14508489	0.000883968	7	124569792	POT1-AS1;POT1-AS1;POT1;POT1;POT1;POT1;POT1
cg13509677	0.000884642	20	23625546
cg07360997	0.000885062	2	223885178
cg07554130	0.000885186	1	228327646	GUK1;GUK1;GUK1;GUK1
cg11188498	0.000886562	7	140650302
cg06568260	0.000887041	X	16779831	SYAP1;SYAP1
cg16814324	0.000887906	2	55360897
cg19585310	0.000888947	6	163742833	LOC285796
cg15564459	0.000889501	1	162347782	C1orf111;C1orf226
cg01894038	0.000890045	11	77741873
cg12548778	0.000890614	4	172734455	GALNTL6
cg14188831	0.000891098	1	25594523
cg08657412	0.000891532	16	13426899
cg06637017	0.000891914	5	1092391	SLC12A7
cg16853712	0.000892319	19	41286530	RAB4B
cg16173191	0.000892618	4	82135607
cg14654637	0.000892817	9	130185454	ZNF79
cg17036780	0.000893905	2	42732141	MTA3
cg02150060	0.000894176	9	138531289	GLT6D1;GLT6D1
cg19039140	0.000894529	16	84627664	COTL1
cg01028237	0.000895335	2	158345988
cg00904947	0.000895587	10	86123231	CCSER2;CCSER2;CCSER2
cg13889508	0.000895959	3	11059010	SLC6A1
cg24143221	0.000896848	6	31780526	HSPA1L
cg03869651	0.000899108	9	33076591	SMU1
cg10370848	0.000899322	2	86093518	ST3GAL5;ST3GAL5
cg23414709	0.000900688	15	96808919	NR2F2-AS1
cg23235622	0.000901977	20	34039349
cg17999272	0.000902111	17	49079094	SPAG9;SPAG9;SPAG9;SPAG9;SPAG9;SPAG9;SPAG9;SPAG9
cg06116839	0.00090255	11	13376988	ARNTL;ARNTL;ARNTL;ARNTL;ARNTL;ARNTL
cg14493889	0.000902861	13	37879860
cg14839803	0.000903163	21	35006383	CRYZL1
cg02446309	0.000903416	5	106657860
cg24455547	0.000903706	6	81164612
cg10731236	0.000904077	3	95986723
cg02828054	0.000904332	19	8478160	MARCH2;MARCH2;MARCH2
cg04131949	0.000905717	16	570794	RAB11FIP3;RAB11FIP3
cg23776628	0.000905919	1	40098781	HEYL
cg06405820	0.000906106	16	86951397
cg17795252	0.000906293	3	181328009	SOX2OT
cg02200584	0.00090669	4	157892546	PDGFC
cg22695480	0.000908815	3	30820620	GADL1
cg00565831	0.000909194	6	30659006	NRM
cg13620518	0.000909976	14	37667929	MIPOL1;MIPOL1;MIPOL1
cg00566997	0.000911123	17	9675101	DHRS7C
cg26068725	0.000913575	20	25214229
cg01077350	0.000914132	6	10694632	C6orf52;C6orf52;PAK1IP1;C6orf52
cg06194475	0.000914412	15	89456645	MFGE8;MFGE8;MFGE8;MFGE8;MFGE8;MFGE8;MFGE8;MFGE8;MFGE8
cg27282206	0.000914863	7	158179313	PTPRN2;PTPRN2;PTPRN2
cg26353598	0.000917327	1	14824776
cg02279226	0.000917349	13	49152283	LINC00462
cg24671810	0.000919547	17	1026978	ABR;ABR
cg14904534	0.000919978	11	68447478
cg01434856	0.000919982	8	120081066	COLEC10
cg03699469	0.00092029	8	144242029	LY6H;LY6H;LY6H;LY6H
cg26408896	0.000923015	20	50129405	NFATC2;NFATC2;NFATC2;NFATC2;NFATC2;NFATC2;NFATC2;NFATC2
cg01805635	0.000923305	17	21210915	MAP2K3;MAP2K3
cg23576723	0.000924093	10	105206636	CALHM2;CALHM2
cg15613420	0.000924242	5	134735637	H2AFY;H2AFY;H2AFY;H2AFY
cg10023249	0.000925217	19	54041303	ZNF331;ZNF331
cg16581085	0.000925816	16	85465628
cg09166630	0.000925921	15	57887006	GCOM1;GCOM1;GCOM1;GCOM1;GCOM1;MYZAP;MYZAP;GCOM1;GCOM1;GCOM1
cg14654875	0.000926454	16	3493997	NAT15;ZNF597
cg04592560	0.000926728	6	12701873
cg10988348	0.000927068	16	50186093	PAPD5;PAPD5
cg11971077	0.000927408	10	12171397	SEC61A2;SEC61A2;SEC61A2;SEC61A2;SEC61A2
cg14817241	0.00092964	19	4851575	PLIN3;PLIN3;PLIN3
cg10686439	0.000929692	13	114741930
cg27165626	0.000930253	4	61067091
cg20660989	0.000931943	6	35150136
cg07280105	0.000932105	7	36322070	EEPD1
cg27070764	0.000933399	15	34308948	AVEN;CHRM5
cg08358683	0.000935329	5	43602380	NNT;NNT
cg25699121	0.000935674	15	91537812	PRC1;PRC1;PRC1
cg06208727	0.000937059	17	35870651	DUSP14
cg23459047	0.000937715	15	95975210	LINC00924;LINC00924
cg19168482	0.00093801	6	116576498	TSPYL4
cg05124770	0.000938335	22	24578799	SUSD2
cg11030420	0.000939982	6	136758308	MAP7
cg19811833	0.000940312	6	74073560	C6orf221
cg19735457	0.000940946	20	54937503	C20orf108
cg02396126	0.000943247	13	42536640	KIAA0564;KIAA0564
cg05840741	0.000944056	11	94300503	PIWIL4;PIWIL4
cg06271023	0.000944209	20	24455463	TMEM90B
cg19091608	0.000944709	9	136215687	SNORD24;MED22;MED22;RPL7A;SNORD36B
cg03385667	0.00094571	12	3979037	PARP11;PARP11;PARP11;PARP11
cg15642329	0.000945999	1	12908455	HNRNPCL1;LOC649330
cg11708616	0.000946615	6	1314219	FOXQ1;FOXQ1
cg01455177	0.000947984	8	118969341	EXT1
cg25010444	0.000948041	12	123717480	C12orf65;C12orf65
cg25517090	0.000948207	14	61154039
cg18129178	0.00094827	5	148520854	ABLIM3
cg07482238	0.000948411	17	71344800	SDK2
cg09021870	0.000948428	12	69832392
cg02939598	0.000949177	10	11386395
cg20521963	0.000951278	3	154651783
cg25581330	0.000951753	4	186434993	PDLIM3;PDLIM3
cg02150941	0.000952278	11	113644821	ZW10
cg10215884	0.000952307	5	87564247	TMEM161B
cg18420643	0.000955131	8	10590503
cg00208555	0.000955295	17	62982592
cg25737040	0.000955638	12	111374205
cg12766348	0.000955644	5	178054039	CLK4;CLK4
cg10921983	0.000955661	12	124155712	TCTN2;TCTN2;TCTN2;TCTN2
cg13564825	0.000955993	19	38747201	PPP1R14A
cg12089985	0.000958492	6	26104087	HIST1H4C
cg04651962	0.000958741	X	13846290	GPM6B
cg25083123	0.000959204	8	145932052
cg07119114	0.000959533	3	142364295	PLS1;PLS1
cg21384691	0.000959972	3	135680979
cg16882301	0.000959983	11	16854570	PLEKHA7
cg16305591	0.000960219	16	81347189	GAN
cg09193016	0.000961382	14	28081805	LINC00645
cg01623993	0.0009615	12	50652019	LIMA1;LIMA1
cg27388875	0.000962476	X	84362877	SATL1
cg07377722	0.000963317	13	113200526	TUBGCP3;TUBGCP3;TUBGCP3
cg05930186	0.000963775	1	224024803	TP53BP2;TP53BP2
cg16440286	0.000965723	15	39051875
cg16548177	0.000965894	1	109506288	CLCC1;CLCC1
cg02327719	0.000966262	1	26185386	C1orf135
cg20919546	0.000967866	2	63453651	WDPCP;WDPCP;WDPCP
cg12057138	0.000968101	13	27760784
cg06427571	0.000970467	4	189863116
cg14924469	0.00097088	X	130964846	LOC286467
cg09243576	0.000971269	3	46850588
cg08204808	0.000971882	10	134006183	DPYSL4
cg19840493	0.000974514	8	142242910
cg08951699	0.000974913	2	95982670	KCNIP3
cg14858220	0.000975174	21	45583300
cg25705208	0.000975354	2	219895012	CCDC108
cg21993406	0.000975505	5	68484783	CENPH
cg03283282	0.000977385	4	40579075	RBM47
cg26322185	0.000977593	X	43695550	MAOB
cg27523527	0.000979423	1	91196145
cg17377054	0.00098279	X	48693397	PCSK1N
cg15776067	0.000983044	8	101196891	SPAG1;SPAG1
cg16418810	0.000983121	4	5713100	EVC;EVC
cg16419620	0.000983178	12	48214187	HDAC7;HDAC7
cg27098432	0.000983805	12	119056664
cg18589526	0.000984695	7	138575872	KIAA1549;KIAA1549
cg22485693	0.00098643	6	105585490	BVES;BVES;BVES;BVES-AS1
cg06086071	0.000986737	1	151847151	THEM4
cg00125205	0.000987167	4	36282463	DTHD1
cg17516455	0.000987498	10	131638824	EBF3
cg25948286	0.000987593	13	44185515	ENOX1;ENOX1;ENOX1
cg00088282	0.000989068	9	74526338	ABHD17B;ABHD17B;C9orf85
cg26502105	0.000990326	11	117701909
cg14007090	0.000990619	20	60915009	LAMA5
cg24562286	0.000990792	2	26256867	RAB10;RAB10
cg04737114	0.000992961	7	96654931	DLX5
cg23586018	0.000993551	X	124098510	TENM1;TENM1;TENM1
cg08369099	0.000995695	9	86213855
cg26169249	0.000995818	1	1551487	MIB2;MIB2;MIB2;MIB2;MIB2;MIB2
cg01399658	0.000997964	16	29688911
cg19631762	0.000998201	1	218698561
cg17460737	0.000998315	3	193852991	HES1
cg24299605	0.000998924	15	66129805
cg07576692	0.000999024	22	23611640	BCR;BCR
cg16641901	0.00099937	1	56750847
cg20423745	0.000999428	12	63038420	PPM1H
cg24912531	0.000999831	13	19661814
cg17104202	0.00100156	1	3162404	PRDM16;PRDM16
cg14199540	0.00100183	9	3305273	RFX3;RFX3
cg12667002	0.00100294	13	114812302	RASA3
cg13292703	0.00100299	20	61371808	NTSR1
cg02610634	0.00100443	3	13178236
cg19053226	0.00100532	X	68133382
cg25981801	0.00100632	19	2740389	SLC39A3;SLC39A3
cg02911924	0.00100793	19	46177702	GIPR;GIPR;MIR642A
cg23816136	0.00100886	22	29198005	XBP1;XBP1
cg03561455	0.00100893	18	70210433	CBLN2
cg05624932	0.00100974	8	75897310	CRISPLD1
cg16615495	0.00101055	1	212469503	PPP2R5A
cg07108916	0.00101278	11	122721062	CRTAM
cg12907239	0.00101342	15	42128087	JMJD7;JMJD7-PLA2G4B;JMJD7-PLA2G4B
cg06508263	0.00101366	3	173916037	NLGN1
cg07413480	0.00101418	10	113243726
cg20394487	0.00101519	3	119781477	GSK3B;GSK3B
cg19654781	0.00101537	17	25957331	LGALS9;LGALS9;LGALS9
cg27179353	0.00101555	4	156364125
cg11425547	0.00101611	7	81586103	CACNA2D1
cg02774439	0.00101632	4	174451251	HAND2;NBLA00301;HAND2
cg08833022	0.00101816	3	71981012
cg08222607	0.00101821	3	105231947	ALCAM;ALCAM;ALCAM;ALCAM
cg02634047	0.00101837	5	57308953
cg24432747	0.00101881	8	75735476	PI15
cg17060249	0.00101885	3	10029235	TMEM111
cg03206533	0.00101897	19	39222259	CAPN12
cg15570070	0.00101936	7	154568373	DPP6;DPP6;DPP6;DPP6
cg26789365	0.00102071	10	133743048
cg19990402	0.00102166	19	37019372	ZNF260;ZNF260;ZNF260;ZNF260
cg00257047	0.00102248	2	88849457
cg15424377	0.00102342	2	37971270
cg13533070	0.00102368	2	152032584
cg02945587	0.00102372	22	31626626	LIMK2
cg13813391	0.00102414	16	66613407	CMTM2;CMTM2
cg03151810	0.00102451	8	144371745
cg10548978	0.00102567	10	72545053	C10orf27;C10orf27
cg23590916	0.00102571	17	43697445	MGC57346;MGC57346
cg26151467	0.00102575	13	112724221	SOX1;SOX1
cg20945152	0.0010264	2	30370399	YPEL5;YPEL5;YPEL5;YPEL5
cg18569141	0.0010271	15	90727995	SEMA4B
cg09548821	0.00102817	1	62380566	INADL
cg01019994	0.00102979	1	113240299	MOV10;MOV10;MOV10
cg13178929	0.0010299	11	61435723
cg26986558	0.00103025	5	81574325	RPS23
cg20678053	0.00103107	11	71815017	LAMTOR1;LRTOMT;LRTOMT;LRTOMT
cg04216418	0.0010311	4	37385399	NWD2
cg19701538	0.00103133	16	17474952	XYLT1
cg09285851	0.00103164	6	10099656
cg01048272	0.0010322	17	80169878	CCDC57
cg25518362	0.00103272	10	78651384	KCNMA1;KCNMA1;KCNMA1;KCNMA1
cg15852446	0.00103418	15	40583422	PLCB2
cg08945452	0.0010348	1	10854445	CASZ1;CASZ1
cg02945007	0.0010349	4	141294667	SCOC;SCOC;SCOC;SCOC;SCOC;SCOC;SCOC;SCOC;SCOC;SCOC;SCOC
cg06166559	0.00103526	16	77268695
cg22673380	0.00103551	5	1054688	SLC12A7
cg04014439	0.00103738	X	135386183	ADGRG4
cg09310633	0.00103739	5	1685377
cg22731578	0.00103781	15	101549307	LRRK1
cg14720236	0.00103782	1	99127229	SNX7;SNX7;SNX7
cg04576711	0.00103799	11	82809392
cg27400713	0.00103859	9	33264768	CHMP5;CHMP5;BAG1;BAG1
cg09668452	0.00103885	17	63223752	RGS9;RGS9
cg22519691	0.00103928	14	35522492	FAM177A1;FAM177A1;FAM177A1;FAM177A1;FAM177A1;FAM177A1
cg09939229	0.00103952	15	100514479	ADAMTS17
cg16817749	0.00104006	3	4906628
cg08114691	0.00104011	19	3206080	NCLN
cg06554173	0.00104039	11	118016247	SCN4B;SCN4B;SCN4B;SCN4B
cg24457728	0.00104165	7	65975377
cg01764105	0.0010433	3	160119319	SMC4;SMC4;SMC4
cg06432426	0.00104437	2	484825
cg12010133	0.00104552	11	813814
cg07653477	0.00104709	22	33080918	SYN3;SYN3;SYN3
cg11076555	0.00104797	7	2671415	TTYH3
cg08441877	0.00104803	10	99136477	RRP12;RRP12;RRP12
cg27656728	0.0010514	18	70710710
cg20312916	0.00105285	X	21676605	KLHL34
cg13615839	0.0010533	1	218094953
cg00186468	0.00105363	5	86709228	CCNH;CCNH
cg24800655	0.00105517	12	133065941	FBRSL1
cg08415219	0.00105574	6	19906065
cg17507887	0.00105601	6	50786511	TFAP2B;TFAP2B
cg01592705	0.00105611	11	122904716
cg04398322	0.00105658	2	241991130	SNED1
cg00922110	0.00105664	4	57842668	C4orf14
cg15395783	0.00105672	1	40089135	HEYL
cg19585214	0.00105837	12	46599925	SLC38A1;SLC38A1
cg27108130	0.00105869	15	101566796	LRRK1
cg08000301	0.00106236	19	10701275
cg05896958	0.00106321	1	165602793	MGST3
cg15607311	0.00106322	17	41020659	LOC90586
cg19418958	0.00106328	8	30705886	TEX15
cg00566179	0.00106348	17	7589502	WRAP53;WRAP53;WRAP53;TP53;TP53;TP53;TP53;TP53;TP53;TP53;TP53;TP53
cg22486777	0.00106385	19	34965973
cg03532673	0.00106398	7	102787746	NAPEPLD;NAPEPLD
cg26908262	0.0010652	17	47324419	FLJ40194
cg12440751	0.00106588	12	5021871	KCNA1
cg27570992	0.00106685	7	105470737	ATXN7L1;ATXN7L1
cg14053055	0.00106738	2	54199039	PSME4
cg04951112	0.00106816	18	61309619	SERPINB4;SERPINB4
cg12869334	0.00106873	8	37699360	GPR124
cg22442384	0.00107041	7	99058337	ATP5J2-PTCD1;ATP5J2;ATP5J2;ATP5J2;ATP5J2
cg07883606	0.00107106	6	167412718	FGFR1OP;FGFR1OP;FGFR1OP;MIR3939
cg02867728	0.00107206	21	37502523
cg22837763	0.00107257	8	108393034	ANGPT1
cg27240020	0.00107328	13	98796645	FARP1;FARP1
cg11736420	0.00107558	19	14239442	ASF1B
cg08002376	0.00107584	8	143857475	LYNX1;LYNX1;LYNX1;LYNX1
cg14279641	0.00107745	9	93763689
cg00505277	0.00107795	19	58521176
cg23494972	0.00107798	2	110468644
cg13019925	0.00107993	3	169684678	LOC100128164;LOC100128164;SEC62
cg08262724	0.00108054	1	216061673	USH2A
cg17831900	0.00108104	6	79788063	PHIP
cg19551284	0.00108194	6	91789862
cg25267304	0.00108319	13	24462978	PCOTH;PCOTH;MIPEP
cg18081877	0.0010839	14	77840698	TMED8
cg24400939	0.00108392	7	101900854	CUX1;CUX1;CUX1;CUX1;CUX1;CUX1;CUX1
cg09929763	0.00108401	11	358332
cg14613540	0.00108481	18	61616369	HMSD
cg00221650	0.00108514	2	6819650
cg05180627	0.00108688	2	121645659	GLI2
cg05971818	0.00108837	8	357061	FBXO25;FBXO25;FBXO25;FBXO25;FBXO25;FBXO25
cg18402490	0.0010889	17	5372295	DHX33
cg04519021	0.0010891	22	45730855	FAM118A;FAM118A
cg05165935	0.00108994	12	113957941
cg10198271	0.00109018	20	55966838	RBM38;RBM38
cg23486308	0.00109095	22	49109710	FAM19A5;FAM19A5
cg09124679	0.00109102	17	74261130	FAM100B
cg05237503	0.00109167	11	33797161	FBXO3;FBXO3
cg02385820	0.00109219	19	39359726	RINL
cg26746027	0.00109224	4	94124976	GRID2;GRID2
cg06724776	0.00109278	18	3172021	MYOM1;MYOM1
cg16010218	0.00109304	15	60666863	ANXA2;ANXA2;ANXA2;ANXA2
ch.9.1395144F	0.00109326	9	97953133	FANCC
cg18829020	0.00109368	13	111797132	ARHGEF7-AS1;ARHGEF7-AS1;ARHGEF7;ARHGEF7;ARHGEF7
cg18187244	0.00109502	6	10881782	GCM2
cg03542714	0.00109562	1	228700050	BTNL10
cg22605179	0.00109567	22	29664171	EWSR1;RHBDD3;EWSR1;EWSR1;EWSR1;EWSR1;EWSR1;EWSR1;EWSR1;EWSR1;EWSR1
cg01911027	0.0010974	10	73128491
cg08225551	0.00109742	17	39508017	KRT33A
cg08111021	0.0010977	1	64239466	ROR1;ROR1
cg04422289	0.00109898	4	48833305	OCIAD1;OCIAD1;OCIAD1;OCIAD1;OCIAD1;OCIAD1;OCIAD1;OCIAD1
cg11184053	0.00109912	9	134385175	POMT1;POMT1;POMT1;POMT1;POMT1;POMT1;POMT1;POMT1;POMT1;POMT1
cg11070941	0.00109972	6	144471985	STX11
cg00958517	0.0011009	16	70473316	ST3GAL2
cg14692552	0.00110112	19	39364015	RINL
cg02534760	0.00110163	11	60414615	C11orf64
cg21141030	0.00110198	15	65576504	PARP16
cg17512802	0.00110225	4	79220419	FRAS1;FRAS1
cg07485155	0.00110353	18	72921310	TSHZ1;ZADH2
cg15747566	0.00110501	11	114623445
cg00568641	0.00110503	5	172386405	RPL26L1;LOC100268168;LOC100268168
cg03141680	0.00110531	2	207125606	GPR1-AS
cg00114724	0.00110666	2	264341	ACP1;ACP1;ACP1;ACP1;SH3YL1;SH3YL1;SH3YL1;SH3YL1;SH3YL1;SH3YL1
cg06526522	0.00110829	1	3129005	PRDM16;PRDM16
cg13567801	0.00110858	12	20366116
cg08673857	0.00110964	8	10634343	PINX1;PINX1
cg27381549	0.00110979	22	24824483	ADORA2A
cg27646374	0.00111047	2	111872054	LOC400997;ACOXL
cg00949554	0.0011107	2	181845489	UBE2E3;UBE2E3;UBE2E3
cg04143006	0.00111134	18	34928250	CELF4;CELF4;CELF4;CELF4
cg00526276	0.00111242	16	14431423
cg20812329	0.00111314	9	20622090	MLLT3;MLLT3
ch.2.1471425F	0.00111338	2	64491889
cg06843631	0.00111412	20	18039669	OVOL2
cg22535523	0.00111448	17	79383984	BAHCC1
cg04195581	0.00111493	5	85914155	COX7C
cg11848113	0.00111496	10	661159	DIP2C
cg06456315	0.00111541	19	5127097	KDM4B
cg26663636	0.0011157	1	162337134	NOS1AP;NOS1AP;NOS1AP
cg09166410	0.00111573	13	111989685	C13orf16
cg13150320	0.0011165	9	130693023	PIP5KL1
cg13092433	0.00111752	11	66455539	SPTBN2
cg08448407	0.00111913	10	54633831
cg07421858	0.00112025	8	28747074	HMBOX1;HMBOX1;INTS9;INTS9;INTS9;INTS9
cg22187376	0.00112034	11	111126172	C11orf53
cg17736405	0.00112069	1	23238436	EPHB2;EPHB2;EPHB2;EPHB2
cg14678830	0.0011215	3	119664467	GSK3B;GSK3B
cg06372941	0.00112166	3	124760306	HEG1
cg04374335	0.00112174	9	95082578	NOL8;NOL8;NOL8
cg01781529	0.0011224	1	22444030	WNT4
cg27373156	0.00112314	2	235886476	SH3BP4
cg20673834	0.00112384	X	118602330	SLC25A5-AS1;SLC25A5
cg09271729	0.00112389	13	86159111
cg22860367	0.00112464	20	57426538	GNAS;GNAS;GNAS;GNASAS
cg14801036	0.00112505	8	22016011
cg25465438	0.00112523	6	56194458
cg14375772	0.00112534	X	120181969	GLUD2
cg05463525	0.00112556	2	10305711	C2orf48
cg07600549	0.00112751	22	50726149	PLXNB2
cg10721489	0.00112876	X	150905563	CNGA2
cg01259258	0.00112907	6	168443958	KIF25;KIF25
cg10340117	0.00112911	19	3984058	EEF2;SNORD37
cg09652652	0.00112954	3	194408845	FAM43A;FAM43A
cg11092441	0.00112993	16	3551334	CLUAP1
cg00711785	0.00113049	22	26059863	ADRBK2
cg07747616	0.0011306	6	7729794	BMP6
cg17932726	0.00113193	1	33647449	TRIM62;TRIM62
cg15865714	0.0011332	5	131987898	TH2LCRR;TH2LCRR
cg21037311	0.0011341	1	27234078
cg20465467	0.00113501	10	72193625	NODAL
cg04814837	0.00113754	3	133380720	TOPBP1;TOPBP1
cg24028557	0.00113772	21	46864198	COL18A1
cg15976650	0.00114002	1	151512707	TUFT1;TUFT1
cg20735720	0.00114033	4	155535218	FGG;FGG
cg00176638	0.00114052	1	202778443	KDM5B
cg16937245	0.00114091	12	108936740	SART3
cg27401957	0.00114164	5	179822724
cg24732049	0.00114208	13	20994266	CRYL1
cg19171155	0.00114279	7	8260025	ICA1;ICA1;ICA1;ICA1
cg19262315	0.00114307	11	67325980
cg25709259	0.001144	10	27081020	ABI1;ABI1;ABI1;ABI1;ABI1;ABI1;ABI1;ABI1;ABI1;ABI1;ABI1;ABI1
cg15402376	0.0011448	8	133959506	TG
cg01081438	0.0011449	1	92417998	BRDT;BRDT
cg23731781	0.00114531	1	156877970	PEAR1
cg02471166	0.00114549	4	149244985	NR3C2;NR3C2
cg02246002	0.00114779	13	37101457
cg05684050	0.00114781	5	92427751
cg10473780	0.00114791	3	197844488
cg15032112	0.00114823	15	36962563	C15orf41;C15orf41;C15orf41;C15orf41
cg16766209	0.00114863	7	135868982
cg05736869	0.00114866	3	194500943	LOC100507391
cg23768622	0.0011488	8	93113233	RUNX1T1;RUNX1T1;RUNX1T1
cg02865769	0.00114899	2	5895155
cg07262628	0.00114911	11	36627742	C11orf74;C11orf74;C11orf74;C11orf74;C11orf74;C11orf74;C11orf74;C11orf74
cg20997095	0.0011499	5	50676549	LOC642366
cg02335909	0.00115074	10	85743628
cg00120481	0.00115094	12	111605388	CUX2
cg27124033	0.00115185	2	129084011
cg26478992	0.00115265	9	95245965	CENPP;ASPN
cg21240441	0.00115289	9	139872871	PTGDS
cg22241777	0.00115435	2	230783852	TRIP12
cg19575640	0.00115452	X	39708255
cg16609670	0.00115566	17	14740270
cg01198661	0.00115603	6	125504065	TPD52L1;TPD52L1;TPD52L1;TPD52L1
cg05758962	0.00115619	10	131725252	EBF3
cg24088561	0.00115646	10	12602157	CAMK1D;CAMK1D
cg21205375	0.00115649	3	62304517	C3orf14;C3orf14;C3orf14;C3orf14;PTPRG-AS1;PTPRG-AS1;PTPRG-AS1
cg14960007	0.00115753	8	100903122	COX6C
cg05398443	0.00115779	12	124429009	CCDC92;CCDC92;CCDC92;CCDC92;CCDC92;CCDC92
cg13699101	0.00115826	5	152745735
cg03574750	0.00115907	16	70765382	VAC14;VAC14
cg23278604	0.00115966	11	1327193	TOLLIP
cg14550828	0.00116081	6	160876992
cg16641529	0.00116085	21	44282485	WDR4;WDR4;WDR4;WDR4;WDR4;WDR4;WDR4;WDR4;WDR4;WDR4;WDR4;WDR4;WDR4;WDR4
cg07630274	0.00116226	10	71583235	COL13A1;COL13A1;COL13A1;COL13A1;COL13A1;COL13A1;COL13A1;COL13A1;COL13A1;COL13A1;COL13A1;COL13A1;COL13A1;COL13A1;COL13A1;COL13A1;COL13A1;COL13A1;COL13A1;COL13A1
cg09672871	0.00116379	5	66052956	MAST4;MAST4;MAST4
cg22550233	0.00116564	12	2782103	CACNA1C-AS2;CACNA1C;CACNA1C;CACNA1C;CACNA1C;CACNA1C;CACNA1C;CACNA1C;CACNA1C;CACNA1C;CACNA1C;CACNA1C;CACNA1C;CACNA1C;CACNA1C;CACNA1C;CACNA1C;CACNA1C;CACNA1C;CACNA1C;CACNA1C;CACNA1C;CACNA1C;CACNA1C
cg14298509	0.00116594	6	39758853	DAAM2
cg26072213	0.00116608	5	52095705	ITGA1;PELO
cg12575762	0.00116611	6	29768331
cg04493931	0.00116682	21	15399653
cg08334278	0.00116761	4	190959052
cg03187795	0.00116776	16	23535137	EARS2;EARS2
cg20748132	0.00116874	12	125217707
cg23770419	0.00116989	X	134340778
cg07745748	0.00117019	19	18380739	KIAA1683;KIAA1683;KIAA1683
cg03577970	0.00117227	10	3375057
cg11341249	0.00117252	4	626566	PDE6B;PDE6B
cg24701966	0.00117389	4	69216018	YTHDC1;YTHDC1
cg05100666	0.00117403	5	880771	BRD9;BRD9;BRD9
cg13312327	0.00117511	12	128602519	LOC101927694;LOC100996679
cg15073161	0.00117534	1	16302634	ZBTB17;ZBTB17;ZBTB17;ZBTB17
cg19812644	0.0011759	11	10495188	AMPD3;AMPD3;AMPD3;AMPD3;AMPD3
cg16575981	0.00117668	1	12185035	TNFRSF8;TNFRSF8
cg11627740	0.00117798	X	105411468	MUM1L1;MUM1L1
cg22513917	0.00117878	7	80460487	SEMA3C
cg09326547	0.00117913	17	74667999
cg02703701	0.00117926	11	489666	PTDSS2
cg25821974	0.0011793	3	128486192	RAB7A
cg11734324	0.0011798	2	87842334
cg02160627	0.00118007	19	14517447	CD97;CD97;CD97
cg12676603	0.00118133	1	229406698	RAB4A;RAB4A;RAB4A
cg26954859	0.00118159	3	79817592	ROBO1
cg05289920	0.00118215	15	96886805
cg07920250	0.00118398	8	1978929
cg04430995	0.00118521	6	148592910
cg11731448	0.00118583	5	89936353	ADGRV1;ADGRV1
cg08159594	0.00118596	7	102790168	NAPEPLD;NAPEPLD
cg07003587	0.00118634	17	79259040	SLC38A10;SLC38A10
cg02903756	0.00118652	1	10750680	CASZ1;CASZ1
cg24066856	0.00118768	2	128408120	GPR17;GPR17;GPR17;GPR17;LIMS2;LIMS2;LIMS2;LIMS2
cg00487187	0.00118907	10	94451625	HHEX
cg10350492	0.00119015	5	33937673	RXFP3
ch.20.940469R	0.00119052	20	43604482	STK4
cg05401575	0.00119086	3	63428587	SYNPR;SYNPR
cg16495982	0.00119174	6	30641015	DHX16;DHX16
cg26893854	0.00119295	10	52160837	SGMS1
cg25772669	0.00119427	5	137673699	FAM53C;FAM53C
cg02055607	0.00119538	5	141152021
cg05730027	0.00119555	6	159654415	FNDC1
cg13286437	0.00119571	1	234738753
cg06163732	0.00119601	20	56496219
cg06330142	0.00119635	19	35739148	LSR;LSR;LSR
cg15839608	0.00119666	4	189577711
cg08096381	0.00119688	3	13082887	IQSEC1
cg06771060	0.00119877	13	101167229	PCCA;PCCA;PCCA
cg00120880	0.00119892	2	106288902
cg25175983	0.00120024	14	69152836
cg19246271	0.00120249	8	99058714	RPL30
cg02986733	0.00120327	6	41738046	FRS3
cg09805925	0.00120334	10	323396	DIP2C
cg24377285	0.00120356	19	38943724	RYR1;RYR1
cg10169976	0.00120361	2	65454837	ACTR2;ACTR2;ACTR2;ACTR2
cg06442877	0.00120486	11	117372535	DSCAML1
cg19536118	0.0012052	14	88212604
cg21003981	0.0012071	1	9649299	TMEM201;TMEM201
cg04815174	0.00120753	22	38857852
cg18180900	0.0012081	3	100133431	LNP1
cg04502852	0.00120942	8	131450313
cg14283922	0.00121064	1	226374283	ACBD3
cg19049344	0.00121103	2	166095825	SCN2A
cg10459430	0.00121105	1	93685227	CCDC18;CCDC18
cg16243652	0.00121121	1	2629249
cg10014470	0.0012118	1	236848700	ACTN2
cg03169242	0.00121222	11	9638619
cg11865600	0.00121236	X	106243848	MORC4;MORC4
cg01923037	0.00121293	11	69707384
cg17004975	0.00121343	10	81743287
cg05247767	0.00121363	2	201526925	AOX1
cg10399921	0.00121444	2	240713818	LOC150935
cg20035032	0.00121493	17	1820533
cg00732656	0.00121653	3	150459814	SIAH2
cg10112694	0.00121657	10	134619466
cg10378364	0.00121708	20	13202437	ISM1
cg23313424	0.00121729	3	47907196	MAP4;MAP4
cg07851677	0.00121759	17	36773625
cg13212048	0.00121778	17	80162886	CCDC57
cg27077219	0.00121798	1	113392580	LINC01356
cg24713670	0.001218	11	71799615	LRTOMT;LRTOMT;LRTOMT;LRTOMT;LRTOMT;LRTOMT;LRTOMT;LRTOMT
cg09958060	0.00121814	12	113524330	DTX1
cg03658066	0.0012192	10	134515548	INPP5A
cg04461566	0.00121951	22	22288352	PPM1F
cg21250356	0.00122117	7	156813602
cg05246315	0.00122181	20	62597877	ZNF512B
cg02545303	0.00122239	2	5953169
cg15658028	0.00122282	8	53931618
cg01947983	0.00122608	13	23985667	SACS
cg05099464	0.00122747	11	120302922	ARHGEF12
cg16511061	0.00122759	19	44617125	ZNF225
cg22807732	0.00122801	12	97700158
cg09333532	0.00122807	2	61764274	XPO1
cg25499552	0.00122821	1	169430257	CCDC181
cg05287211	0.00122867	5	31676154
cg18967278	0.00122984	6	33291019	DAXX;DAXX;DAXX;DAXX
cg13824189	0.00123004	4	110651382	PLA2G12A
cg07230774	0.00123069	3	73004281	GXYLT2
cg12805190	0.00123194	12	131784955
cg01921126	0.00123234	11	2171026	IGF2;INS-IGF2;INS-IGF2
cg23371655	0.00123315	17	4225165	UBE2G1
cg07231446	0.00123451	2	106023036	FHL2
cg03806752	0.00123519	12	53098326	KRT77
cg00494337	0.00123644	20	30194024	ID1;ID1;ID1
cg25766139	0.00123665	5	77817728	LHFPL2
cg15615586	0.00123666	6	32730040	HLA-DQB2
cg06855666	0.00123909	4	8617839	CPZ;CPZ;CPZ
cg24978087	0.00123917	16	841107	CHTF18
cg01993685	0.00124016	4	175204127	KIAA1712;KIAA1712;FBXO8
cg15431576	0.00124113	10	99393007	MORN4;MORN4
cg06802990	0.00124118	19	955309	ARID3A
cg11402205	0.00124172	11	86409970
cg23819679	0.00124299	1	150266488	MRPS21;MRPS21;MRPS21
cg01234950	0.00124465	6	122793404	SERINC1;PKIB;PKIB;PKIB
cg09417761	0.00124478	16	3645724	BTBD12
cg03256198	0.00124564	1	230283231	GALNT2
cg09651651	0.00124573	1	92208626	TGFBR3;TGFBR3;TGFBR3;TGFBR3
cg11311554	0.0012478	9	3526129	RFX3;RFX3
cg01045466	0.00125037	10	127997884	ADAM12;ADAM12;ADAM12;ADAM12;ADAM12
cg05348318	0.00125171	2	2700685
cg19317877	0.00125172	12	65515525	WIF1
cg16066439	0.00125308	12	118619245	TAOK3
cg04243827	0.00125373	5	3103718
cg02994582	0.00125419	11	61129864	TMEM138;TMEM138;CYBASC3;CYBASC3;TMEM138
cg24929943	0.00125434	13	113141606	TUBGCP3
cg19526184	0.00125513	19	56136057	ZNF784
cg22892489	0.00125516	15	38857738	RASGRP1;RASGRP1;RASGRP1
cg13968679	0.0012557	10	105235376	CALHM3
cg16075800	0.00125691	1	19693784	CAPZB;CAPZB;CAPZB;CAPZB
cg12216327	0.00125763	22	38292299
cg14408356	0.00125802	12	113528845	DTX1
cg01829387	0.00125804	1	23810930	ASAP3;ASAP3
cg12751305	0.00125819	1	154764508	KCNN3;KCNN3;KCNN3
cg27588971	0.00125854	12	122464764	BCL7A;BCL7A
cg20905214	0.00125865	2	23675696	KLHL29
cg12354006	0.0012588	10	111682948	XPNPEP1;XPNPEP1;XPNPEP1
cg04352092	0.0012606	1	56410764
cg14248570	0.00126071	4	58034593	IGFBP7-AS1
cg20401058	0.00126378	20	57426240	GNAS;GNASAS
cg03188238	0.00126628	14	104775469
cg01350934	0.0012664	16	57335130
cg26109510	0.00126663	2	70408459	C2orf42
cg18477204	0.00126712	14	70038884	C14orf162
cg21141980	0.00126819	9	44120147
cg27160968	0.00126917	11	64081545	ESRRA
cg00283472	0.00126927	11	6651988	DCHS1
cg12555252	0.00126984	11	57113884	P2RX3
cg00295748	0.00127008	2	234702731	MROH2A
[truncated: 862,425+ more rows]
